# Supplementary material for: Identification of an allatostatin C signaling system in mollusc Aplysia
Source: Sci Rep. 2022 Jan 24;12:1213. doi: 10.1038/s41598-022-05071-8 (PMC8786951; doi:10.1038/s41598-022-05071-8)
Supplement: Supplementary file 3 — Supplementary Table 1. [file 41598_2022_5071_MOESM3_ESM.xlsx]

## Sheet: Supplemental Table 1
Supplementary Table 1: List of primers used for PCR of the putative AstC precursor and receptors.
Name [Aplysia californica]	Forward primer	Reverse primer	Product length	Annealing temperature
Allatostatin C (AstC)	CGGGATCCATGAGTGTGAGTGTGAGGAC	GGAATTCTTATTTCCGCTTCCGGTAGCAGG C	351bp	64℃
AstC-R	GGGGTACCAAGGATTCTAATGGCTAAG	CGGAATTCAATGATCAAAGCTGCACTG	1278bp	59℃
Class-A_GPCR1 (SST-R3)	CCCAAGCTTATGGATACTCGAGCCATCCCTA	GGAATTCTCAGTGGTTGTCACCCTCTTTCTCTCT	1212bp	64℃
