# Supplementary material for: Identification of an allatostatin C signaling system in mollusc Aplysia
Source: Sci Rep. 2022 Jan 24;12:1213. doi: 10.1038/s41598-022-05071-8 (PMC8786951; doi:10.1038/s41598-022-05071-8)
Supplement: Supplementary file 4 — Supplementary Table 2. [file 41598_2022_5071_MOESM4_ESM.xlsx]

## Sheet: Supplemental Table 2
Supplementary Table 2: List of AstC precursors from different species used to generate Table 1 and Fig. 3.
Species	Accession nummber	Reference
All the following proteins are included in Table 1, and proteins highlighted in pink are for Fig. 3.
Aplysia californica	XP_005112794.1
AST-C [Theba pisana]		Adamson et al, 2015
AST-C [Deroceras reticulatum]	ARS01353.1	PMID: 28502716
AST-C [Charonia tritonis]	AQS80487.1	PMID: 28082215
AST-C [Crassostrea gigas]	XP_011412814.1
AST-C [Lottia gigantea ]	FC750192.1	TITLE：DOE Joint Genome Institute Lottia gigantea EST project JOURNAL: Unpublished
AST-C [Mizuhopecten yessoensis]	AXN93471.1	1)TITLE: Identification and characterization of neuropeptides by transcriptome and proteome analyses in a bivalve mollusc Patinopecten yessoensis JOURNAL: Unpublished 2)TITLE: Direct Submission JOURNAL: Submitted (08-MAR-2018) Key Laboratory of Marine Genetics and Breeding, Ocean University of China, No.5 Yushan road, Qingdao, Shandong 266237, China
AST-C [Capitella teleta]		PMID: 21241702 Veenstra, 2011
AST-C[Platynereis dumerilii]	AHB62362.1	1)TITLE: The neuropeptide complement of the marine annelid Platynereis dumerilii JOURNAL: Unpublished 2)TITLE: Direct Submission JOURNAL: Submitted (07-AUG-2013) Research Group Jekely, Max-Planck Institute for Developmental Biology, Spemannstrasse 35, Tuebingen, Baden-Wuerttemberg 72076, Germany
AST-C [Helobdella robusta]		PMID: 21241702 Veenstra, 2011
AST-C [Hirudo medicinalis]	FP643552.1 FP602644.1 FP646710.1	1)TITLE: Construction of a Medicinal Leech Transcriptome Database and Its Application to the Identification of Leech Innate Immune Genes JOURNAL: Unpublished (2010) 2)TITLE: Construction of a Medicinal Leech Transcriptome Database and Its Application to the Identification of Leech Innate Immune Genes JOURNAL: Unpublished (2010) 3)TITLE: Construction of a Medicinal Leech Transcriptome Database and…
AST-C [Odontomachus brunneus]	XP_032688105.1
AST-C [Spodoptera frugiperda]		PMID: 12706626
AST-C [Mythimna unipuncta]	AAA93257.1	PMID: 9014326
AST-C [Drosophila melanogaster]	AAF53062.1	PMID: 10731132;PMID: 12537573;PMID: 16110336;PMID: 17569867;PMID: 26109357 PMID: 12537572;PMID: 12537574;PMID: 17569856;PMID: 25589440;PMID: 26109356;PMID: 12537568
AST-C [Scylla paramamosain]	QDQ19208.1 ALQ28578.1	PMID: 31558587
AST-C [Pseudaletia]	>Pseudaletia MKTNVCNVYLAIVAATLAMLFVTIRAAPMEAEDQADNTLVAHPDGDMEMTGPWDTINTAALRKLLLQLDAERMGRVSRSWPQAEPRGWGLRALDGRLARQWRADKRQVRFRCYFNPISCFRK
AST-C [Bombyx mori]	NP_001124356.1	PMID: 23821615;PMID: 19280707;PMID: 18725956
AST-C [Manduca sexta]	XP_030040870.1
AST-C [Samia ricini]	AAY68369.1
AST-C [Anopheles gambiae]	EAA13977.5 AGAP010157-PB EDO63456.1 AGAP010157-PA	PMID: 12364791;PMID: 17210077;PMID: 14747013
Somatostatin [Mus pahari]	XP_021065567.1
Somatostatin [Rattus norvegicus]	EDL78095.1	PMID: 15632090
Somatostatin [Pan paniscus]	XP_003806688.1
Somatostatin [Homo sapiens]	AAH32625.1	PMID: 12477932
