# Supplementary material for: Identification of an allatostatin C signaling system in mollusc Aplysia
Source: Sci Rep. 2022 Jan 24;12:1213. doi: 10.1038/s41598-022-05071-8 (PMC8786951; doi:10.1038/s41598-022-05071-8)
Supplement: Supplementary file 5 — Supplementary Table 3. [file 41598_2022_5071_MOESM5_ESM.xlsx]

## Sheet: Sheet1
Supplementary Table 3: List of AstC peptides from different species used to generate Fig. 4.
Species	Class	Sequences	Reference PubMed ID
Aplysia californica	Molluscs-Gastropods	SHYSSMCMFNVVACY	PMID: 28502716
Theba pisana	Molluscs-Gastropods	SHYNSMCMFNVVACY	PMID: 28502716
Deroceras reticulatum	Molluscs-Gastropods	TYSSMCMFNVVACY	PMID: 28502716
Charonia tritonis	Molluscs-Gastropods	SHYMCLVNIVACY	PMID: 28082215
Crassostrea gigas	Molluscs-Bivalves	SHIRCLVNVIACY	PMID: 28502716
Lottia gigantea	Molluscs-Gastropods	SHVMCLVNLISCF	PMID: 28502716
Capitella teleta	Annelids	EPVQCLVNIVSCW	PMID: 28502716
Helobdella robusta	Annelids	AHVPCLFSIISCW	PMID: 28502716
Platynereis	Annelids	pQPVQCLVNIVSCWamide	PMID: 26190115
Hirudo medicinalis	Annelids	PIQCLINIIACW	PMID: 28502716
# Manduca sexta	Arthropods-Insects	pQVRFRQCYFNPISCF	PMID: 1946359
# Drosophila	Arthropods-Insects	pQVRYRQCYFNPISCF	PMID: 11263981
# Anopheles gambiae	Arthropods-Insects	pQIRYRQCYFNPISCF	PMID: 12364794 PMID: 15003834
# S. frugiperda	Arthropods-Insects	QVRFRQCYFNPISCF	PMID: 12706626
# Pseudaletia	Arthropods-Insects	pQVRFRQCYFNPISCF	PMID: 9014326
# Bombyx mori		QVRFRQCYFNPISCF	PMID: 30783175
# S. paramamosain	Crustacean	QIRYHQCYFNPISCF	PMID: 26592767
# Lobster AST-C I	Crustacean	pQIRYHQCYFNPISCF	PMID: 20725764
# Lobster AST-C II	Crustacean	SYWKQCAFNAVSCFamide	PMID: 19423507 PMID: 29332202 PMID: 19505516
# Lobster AST-C III	Crustacean	GNGDGRLYWRCYFNAVSCF	PMID: 29332202
