# Supplementary material for: Identification of an allatostatin C signaling system in mollusc Aplysia
Source: Sci Rep. 2022 Jan 24;12:1213. doi: 10.1038/s41598-022-05071-8 (PMC8786951; doi:10.1038/s41598-022-05071-8)
Supplement: Supplementary file 6 — Supplementary Table 4. [file 41598_2022_5071_MOESM6_ESM.xlsx]

## Sheet: Sheet1
Supplementary Table 4: List of predicted Aplysia somatostatin receptors from NCBI and AplysiaTools.
NCBI (Accession nummber)		AplysiaTools (Sequences producing significant alignments)				Prediction of transmembrane helices in proteins	PCR	Bioactivity
mRNA	Protein	Transcriptome Blast -Protein databases	Transcriptome Blast -Nucleotide databases	Genome Blast	Annotation Browser
XM_005095082.3	XP_005095139.1	TRINITY_DN21527_c0_g1_i10.p1 (Lenth 426) E-Value=0	TRINITY_DN21527_c0_g1_i10	contig_1398 HiC_scaffold_3	Somatostatin receptor type 2	TM=7	√ （AstC-R1）	➕
XM_005096050.3	XP_005096107.1	TRINITY_DN538_c0_g1_i1.p1 (Lenth 404)E value =0	TRINITY_DN538_c0_g1_i1	contig_395 HiC_scaffold_11	Titin (But see Table 5)	TM=7	√ (Class-A_GPCR1 [Aplysia californica] )	➖
XM_013090487.2	XP_012945941.1	➖	➖	HiC_scaffold_2 contig_1155	➖	TM=7	× (Class-A_GPCR2 [Aplysia californica] )
XM_005095603.3	XP_005095660.1	TR100311|c8_g1_i1	CL23536Contig1	contig_1095	➖	TM=6	×
XM_005088927.1	XP_005088984.1	➖	➖	contig_982	➖	TM=6	×
XM_013089389.1	XP_012944843.1	CL18492Contig1	asmbl_193290	contig_334	➖	TM=5	×
XM_013090872.2	XP_012946326.1	➖	➖	contig_1261	➖	TM=6	×
Databases and softwares
NCBI	https://www.ncbi.nlm.nih.gov/
AplysiaTools	http://www.aplysiatools.org/
	Transcriptome Blast：http://aplysiatools.org:4567/
	Genome Blast：http://aplysiatools.org:8080/
	Annotation Browser：http://www.aplysiatools.org/annotation.html
TMHMM Prediction of transmembrane helices in proteins	http://www.cbs.dtu.dk/services/TMHMM-2.0/
