# Supplementary material for: Identification of an allatostatin C signaling system in mollusc Aplysia
Source: Sci Rep. 2022 Jan 24;12:1213. doi: 10.1038/s41598-022-05071-8 (PMC8786951; doi:10.1038/s41598-022-05071-8)
Supplement: Supplementary file 7 — Supplementary Table 5. [file 41598_2022_5071_MOESM7_ESM.xlsx]

## Sheet: Blast with itself
		Supplementary Table 5. NCBI, Pfam, and Clustal Omega table information of the protein sequences for Fig. 5B (Blast with itself)
gnl|Lotgi1|107384 L. gigantea [415AA]
Description	Scientific Name	Max Score	Total Score	Query Cover	E value	Per. ident	Acc. Len	Accession #	% identity	alignment length	mismatches	gap opens	q. start	q. end	s. start	s. end	bit score	% positives
hypothetical protein LOTGIDRAFT_107384 [Lottia gigantea]	Lottia gigantea	860	860	1	0	100	415	XP_009062052.1	100	415	0	0	1	415	1	415	860	100
38-K1PDT2 C. gigas [379AA]
Description	Scientific Name	Max Score	Total Score	Query Cover	E value	Per. ident	Acc. Len	Accession #	% identity	alignment length	mismatches	gap opens	q. start	q. end	s. start	s. end	bit score	% positives
tachykinin-like peptides receptor 99D isoform X1 [Crassostrea gigas]	Crassostrea gigas	786	786	1	0	100	379	XP_011456487.1	100	379	0	0	1	379	1	379	786	100
gnl|Lotgi1|106319 L. gigantea [342AA]
Description	Scientific Name	Max Score	Total Score	Query Cover	E value	Per. ident	Acc. Len	Accession #	% identity	alignment length	mismatches	gap opens	q. start	q. end	s. start	s. end	bit score	% positives
hypothetical protein LOTGIDRAFT_106319 [Lottia gigantea]	Lottia gigantea	704	704	1	0	100	342	XP_009060017.1	100	342	0	0	1	342	1	342	704	100
lcl|K1RNC7 C. gigas [397AA]
Description	Scientific Name	Max Score	Total Score	Query Cover	E value	Per. ident	Acc. Len	Accession #	% identity	alignment length	mismatches	gap opens	q. start	q. end	s. start	s. end	bit score	% positives
sex peptide receptor [Crassostrea gigas]	Crassostrea gigas	270	270	0.92	5e-87	41.95	401	XP_011447254.2	41.953	379	185	12	2	369	18	372	270	62.27
gnl|Lotgi1|120990 L. gigantea [347AA]
Description	Scientific Name	Max Score	Total Score	Query Cover	E value	Per. ident	Acc. Len	Accession #	% identity	alignment length	mismatches	gap opens	q. start	q. end	s. start	s. end	bit score	% positives
hypothetical protein LOTGIDRAFT_120990 [Lottia gigantea]	Lottia gigantea	705	705	1	0	100	347	XP_009057000.1	100	347	0	0	1	347	1	347	705	100
40-K1QCI0 C. gigas [380AA]
Description	Scientific Name	Max Score	Total Score	Query Cover	E value	Per. ident	Acc. Len	Accession #	% identity	alignment length	mismatches	gap opens	q. start	q. end	s. start	s. end	bit score	% positives
orexin receptor type 2 [Crassostrea gigas]	Crassostrea gigas	698	698	0.91	0	97.99	435	XP_011445021.2	97.989	348	7	0	1	348	37	384	698	98.85
gnl|Lotgi1|111302 L. gigantea [398]
Description	Scientific Name	Max Score	Total Score	Query Cover	E value	Per. ident	Acc. Len	Accession #	% identity	alignment length	mismatches	gap opens	q. start	q. end	s. start	s. end	bit score	% positives
hypothetical protein LOTGIDRAFT_111302 [Lottia gigantea]	Lottia gigantea	824	824	1	0	100	398	XP_009047144.1	100	398	0	0	1	398	1	398	824	100
lcl|K1RHG0 C. gigas [366AA]
Description	Scientific Name	Max Score	Total Score	Query Cover	E value	Per. ident	Acc. Len	Accession #	% identity	alignment length	mismatches	gap opens	q. start	q. end	s. start	s. end	bit score	% positives
neuropeptide CCHamide-2 receptor [Crassostrea gigas]	Crassostrea gigas	743	743	1	0	98.63	366	XP_011442944.2	98.634	366	5	0	1	366	1	366	743	99.45
gnl|Lotgi1|127250 L. gigantea [348AA]
Description	Scientific Name	Max Score	Total Score	Query Cover	E value	Per. ident	Acc. Len	Accession #	% identity	alignment length	mismatches	gap opens	q. start	q. end	s. start	s. end	bit score	% positives
hypothetical protein LOTGIDRAFT_127250 [Lottia gigantea]	Lottia gigantea	702	702	1	0	100	348	XP_009061637.1	100	348	0	0	1	348	1	348	702	100
37-K1PQW2 C. gigas [437AA]
Description	Scientific Name	Max Score	Total Score	Query Cover	E value	Per. ident	Acc. Len	Accession #	% identity	alignment length	mismatches	gap opens	q. start	q. end	s. start	s. end	bit score	% positives
probable G-protein coupled receptor 83 isoform X1 [Crassostrea gigas]	Crassostrea gigas	898	898	1	0	99.54	437	XP_011424244.2	99.542	437	2	0	1	437	1	437	898	100
32-K1RF66 C. gigas [423AA]
Description	Scientific Name	Max Score	Total Score	Query Cover	E value	Per. ident	Acc. Len	Accession #	% identity	alignment length	mismatches	gap opens	q. start	q. end	s. start	s. end	bit score	% positives
gonadotropin-releasing hormone II receptor [Crassostrea gigas]	Crassostrea gigas	761	761	0.86	0	100	391	XP_011441976.1	100	367	0	0	1	367	25	391	761	100
gnl|Lotgi1|140457 L. gigantea [439AA]
Description	Scientific Name	Max Score	Total Score	Query Cover	E value	Per. ident	Acc. Len	Accession #	% identity	alignment length	mismatches	gap opens	q. start	q. end	s. start	s. end	bit score	% positives
hypothetical protein LOTGIDRAFT_140457 [Lottia gigantea]	Lottia gigantea	908	908	1	0	100	439	XP_009048479.1	100	439	0	0	1	439	1	439	908	100
33-K1Q4E0 C. gigas [378AA]
Description	Scientific Name	Max Score	Total Score	Query Cover	E value	Per. ident	Acc. Len	Accession #	% identity	alignment length	mismatches	gap opens	q. start	q. end	s. start	s. end	bit score	% positives
cephalotocin receptor 1 [Crassostrea gigas]	Crassostrea gigas	776	776	1	0	98.41	378	XP_011433388.2	98.413	378	6	0	1	378	1	378	776	99.74
gnl|Lotgi1|108200 L. gigantea [345AA]
Description	Scientific Name	Max Score	Total Score	Query Cover	E value	Per. ident	Acc. Len	Accession #	% identity	alignment length	mismatches	gap opens	q. start	q. end	s. start	s. end	bit score	% positives
hypothetical protein LOTGIDRAFT_108200 [Lottia gigantea]	Lottia gigantea	703	703	1	0	100	345	XP_009065272.1	100	345	0	0	1	345	1	345	703	100
AstC-R_Crassostrea_gigas
Description	Scientific Name	Max Score	Total Score	Query Cover	E value	Per. ident	Acc. Len	Accession #	% identity	alignment length	mismatches	gap opens	q. start	q. end	s. start	s. end	bit score	% positives
somatostatin receptor type 2 [Crassostrea gigas]	Crassostrea gigas	861	861	0.91	0	99.76	419	XP_011429560.2	99.761	419	1	0	1	419	1	419	861	99.76
AstC-R1 [Aplysia californica]
Description	Scientific Name	Max Score	Total Score	Query Cover	E value	Per. ident	Acc. Len	Accession #	% identity	alignment length	mismatches	gap opens	q. start	q. end	s. start	s. end	bit score	% positives
somatostatin receptor type 2-like [Aplysia californica]	Aplysia californica	875	875	1	0	100	425	XP_005095139.1	100	425	0	0	1	425	1	425	875	100
gnl|Lotgi1|114263 L. gigantea [353AA]
Description	Scientific Name	Max Score	Total Score	Query Cover	E value	Per. ident	Acc. Len	Accession #	% identity	alignment length	mismatches	gap opens	q. start	q. end	s. start	s. end	bit score	% positives
hypothetical protein LOTGIDRAFT_114263 [Lottia gigantea]	Lottia gigantea	721	721	1	0	100	353	XP_009050965.1	100	353	0	0	1	353	1	353	721	100
lcl|K1QK27 C. gigas [404AA]
Description	Scientific Name	Max Score	Total Score	Query Cover	E value	Per. ident	Acc. Len	Accession #	% identity	alignment length	mismatches	gap opens	q. start	q. end	s. start	s. end	bit score	% positives
growth hormone secretagogue receptor type 1 [Crassostrea gigas]	Crassostrea gigas	808	808	1	0	98.51	404	XP_011412954.2	98.515	404	6	0	1	404	1	404	808	99.01
gnl|Lotgi1|122499 L. gigantea [374AA]
Description	Scientific Name	Max Score	Total Score	Query Cover	E value	Per. ident	Acc. Len	Accession #	% identity	alignment length	mismatches	gap opens	q. start	q. end	s. start	s. end	bit score	% positives
hypothetical protein LOTGIDRAFT_122499 [Lottia gigantea]	Lottia gigantea	766	766	1	0	100	374	XP_009058286.1	100	374	0	0	1	374	1	374	766	100
31-K1RI25 C. gigas [558AA]
Description	Scientific Name	Max Score	Total Score	Query Cover	E value	Per. ident	Acc. Len	Accession #	% identity	alignment length	mismatches	gap opens	q. start	q. end	s. start	s. end	bit score	% positives
pyrokinin-1 receptor [Crassostrea gigas]	Crassostrea gigas	450	450	0.54	1e-156	78.95	294	XP_011418264.2	78.947	304	49	4	47	348	1	291	450	84.54
Class-A_GPCR1 - SST-R3 [Aplysia californica]
Description	Scientific Name	Max Score	Total Score	Query Cover	E value	Per. ident	Acc. Len	Accession #	% identity	alignment length	mismatches	gap opens	q. start	q. end	s. start	s. end	bit score	% positives
somatostatin receptor type 3-like [Aplysia californica]	Aplysia californica	803	803	0.96	0	99.74	390	XP_005096107.1	99.744	390	1	0	14	403	1	390	803	99.74
Cg_XP_011450519.2
Description	Scientific Name	Max Score	Total Score	Query Cover	E value	Per. ident	Acc. Len	Accession #	% identity	alignment length	mismatches	gap opens	q. start	q. end	s. start	s. end	bit score	% positives
C-C chemokine receptor type 7-like [Crassostrea gigas]	Crassostrea gigas	721	721	1	0	100	354	XP_011450519.2	100	354	0	0	1	354	1	354	721	100
Class-A_GPCR2 - SSTR2 [Aplysia californica]
Description	Scientific Name	Max Score	Total Score	Query Cover	E value	Per. ident	Acc. Len	Accession #	% identity	alignment length	mismatches	gap opens	q. start	q. end	s. start	s. end	bit score	% positives
somatostatin receptor type 2-like [Aplysia californica]	Aplysia californica	683	683	1	0	100	337	XP_012945941.1	100	337	0	0	1	337	1	337	683	100
Cg_XP_011428314.2
Description	Scientific Name	Max Score	Total Score	Query Cover	E value	Per. ident	Acc. Len	Accession #	% identity	alignment length	mismatches	gap opens	q. start	q. end	s. start	s. end	bit score	% positives
sex peptide receptor-like [Crassostrea gigas]	Crassostrea gigas	698	698	1	0	100	342	XP_011428314.2	100	342	0	0	1	342	1	342	698	100
EKC19941 C. gigas [411AA]
Description	Scientific Name	Max Score	Total Score	Query Cover	E value	Per. ident	Acc. Len	Accession #	% identity	alignment length	mismatches	gap opens	q. start	q. end	s. start	s. end	bit score	% positives
FMRFamide receptor [Crassostrea gigas]	Crassostrea gigas	814	814	1	0	96.35	444	XP_011421655.2	96.35	411	15	0	1	411	34	444	814	98.05
EKC37857 C. gigas [462AA]
Description	Scientific Name	Max Score	Total Score	Query Cover	E value	Per. ident	Acc. Len	Accession #	% identity	alignment length	mismatches	gap opens	q. start	q. end	s. start	s. end	bit score	% positives
FMRFamide receptor [Crassostrea gigas]	Crassostrea gigas	955	955	1	0	99.35	462	XP_011454979.2	99.351	462	3	0	1	462	1	462	955	100
gnl|Lotgi1|124239 L. gigantea [360]
Description	Scientific Name	Max Score	Total Score	Query Cover	E value	Per. ident	Acc. Len	Accession #	% identity	alignment length	mismatches	gap opens	q. start	q. end	s. start	s. end	bit score	% positives
hypothetical protein LOTGIDRAFT_124239 [Lottia gigantea]	Lottia gigantea	739	739	1	0	100	360	XP_009059472.1	100	360	0	0	1	360	1	360	739	100
lcl|K1PH83 C. gigas [386AA]
Description	Scientific Name	Max Score	Total Score	Query Cover	E value	Per. ident	Acc. Len	Accession #	% identity	alignment length	mismatches	gap opens	q. start	q. end	s. start	s. end	bit score	% positives
sex peptide receptor isoform X4 [Crassostrea gigas]	Crassostrea gigas	792	792	0.99	0	100	408	XP_011441140.2	100	385	0	0	1	385	23	407	792	100
sex peptide receptor isoform X5 [Crassostrea gigas]	Crassostrea gigas	792	792	0.99	0	100	386	XP_011441142.2	100	385	0	0	1	385	1	385	792	100
sex peptide receptor isoform X3 [Crassostrea gigas]	Crassostrea gigas	790	790	0.99	0	100	412	XP_011441139.2	100	385	0	0	1	385	27	411	790	100
sex peptide receptor isoform X1 [Crassostrea gigas]	Crassostrea gigas	790	790	0.99	0	100	443	XP_011441137.2	100	385	0	0	1	385	58	442	790	100
sex peptide receptor isoform X2 [Crassostrea gigas]	Crassostrea gigas	789	789	0.99	0	100	427	XP_011441138.2	100	385	0	0	1	385	42	426	789	100
gnl|Lotgi1|153743 L. gigantea [397]
Description	Scientific Name	Max Score	Total Score	Query Cover	E value	Per. ident	Acc. Len	Accession #	% identity	alignment length	mismatches	gap opens	q. start	q. end	s. start	s. end	bit score	% positives
hypothetical protein LOTGIDRAFT_153743 [Lottia gigantea]	Lottia gigantea	822	822	1	0	100	397	XP_009058006.1	100	397	0	0	1	397	1	397	822	100
lcl|K1QRX6 C. gigas [401AA]
Description	Scientific Name	Max Score	Total Score	Query Cover	E value	Per. ident	Acc. Len	Accession #	% identity	alignment length	mismatches	gap opens	q. start	q. end	s. start	s. end	bit score	% positives
sex peptide receptor [Crassostrea gigas]	Crassostrea gigas	826	826	1	0	99.75	401	XP_011447254.2	99.751	401	1	0	1	401	1	401	826	100
gnl|Lotgi1|105773 L. gigantea [346]
Description	Scientific Name	Max Score	Total Score	Query Cover	E value	Per. ident	Acc. Len	Accession #	% identity	alignment length	mismatches	gap opens	q. start	q. end	s. start	s. end	bit score	% positives
hypothetical protein LOTGIDRAFT_105773 [Lottia gigantea]	Lottia gigantea	709	709	1	0	100	346	XP_009058157.1	100	346	0	0	1	346	1	346	709	100
39-K1RVG3 C. gigas [397AA]
Description	Scientific Name	Max Score	Total Score	Query Cover	E value	Per. ident	Acc. Len	Accession #	% identity	alignment length	mismatches	gap opens	q. start	q. end	s. start	s. end	bit score	% positives
neuropeptide SIFamide receptor [Crassostrea gigas]	Crassostrea gigas	817	817	1	0	100	397	XP_011440983.1	100	397	0	0	1	397	1	397	817	100
gnl|Lotgi1|92538 L. gigantea [511AA]
Description	Scientific Name	Max Score	Total Score	Query Cover	E value	Per. ident	Acc. Len	Accession #	% identity	alignment length	mismatches	gap opens	q. start	q. end	s. start	s. end	bit score	% positives
hypothetical protein LOTGIDRAFT_92538 [Lottia gigantea]	Lottia gigantea	1055	1055	1	0	100	511	XP_009066343.1	100	511	0	0	1	511	1	511	1055	100
gnl|Lotgi1|115178 L. gigantea [930AA]
Description	Scientific Name	Max Score	Total Score	Query Cover	E value	Per. ident	Acc. Len	Accession #	% identity	alignment length	mismatches	gap opens	q. start	q. end	s. start	s. end	bit score	% positives
hypothetical protein LOTGIDRAFT_115178 [Lottia gigantea]	Lottia gigantea	1916	1916	1	0	100	930	XP_009052027.1	100	930	0	0	1	930	1	930	1916	100
35-K1Q730 C. gigas [976AA]
Description	Scientific Name	Max Score	Total Score	Query Cover	E value	Per. ident	Acc. Len	Accession #	% identity	alignment length	mismatches	gap opens	q. start	q. end	s. start	s. end	bit score	% positives
uncharacterized protein LOC105339779 [Crassostrea gigas]	Crassostrea gigas	1969	1969	1	0	93.64	1081	XP_019927483.2	93.642	1038	4	2	1	976	44	1081	1969	93.83
gnl|Lotgi1|108234 L. gigantea [378AA]
Description	Scientific Name	Max Score	Total Score	Query Cover	E value	Per. ident	Acc. Len	Accession #	% identity	alignment length	mismatches	gap opens	q. start	q. end	s. start	s. end	bit score	% positives
hypothetical protein LOTGIDRAFT_108234 [Lottia gigantea]	Lottia gigantea	774	774	1	0	100	378	XP_009065381.1	100	378	0	0	1	378	1	378	774	100
36-K1P8E8 C. gigas [427AA]
Description	Scientific Name	Max Score	Total Score	Query Cover	E value	Per. ident	Acc. Len	Accession #	% identity	alignment length	mismatches	gap opens	q. start	q. end	s. start	s. end	bit score	% positives
relaxin receptor 2 [Crassostrea gigas]	Crassostrea gigas	867	867	1	0	99.06	798	XP_034332496.1	99.063	427	4	0	1	427	372	798	867	99.3
gnl|Lotgi1|140100 L. gigantea [416AA]
Description	Scientific Name	Max Score	Total Score	Query Cover	E value	Per. ident	Acc. Len	Accession #	% identity	alignment length	mismatches	gap opens	q. start	q. end	s. start	s. end	bit score	% positives
hypothetical protein LOTGIDRAFT_140100 [Lottia gigantea]	Lottia gigantea	849	849	1	0	100	416	XP_009048300.1	100	416	0	0	1	416	1	416	849	100
34-K1QTX1 C. gigas [412AA]
Description	Scientific Name	Max Score	Total Score	Query Cover	E value	Per. ident	Acc. Len	Accession #	% identity	alignment length	mismatches	gap opens	q. start	q. end	s. start	s. end	bit score	% positives
G-protein coupled receptor GRL101 isoform X1 [Crassostrea gigas]	Crassostrea gigas	833	833	0.98	0	100	1131	XP_011430344.2	100	407	0	0	6	412	725	1131	833	100
lcl|K1QCA3_CRAGI Crassostrea
Description	Scientific Name	Max Score	Total Score	Query Cover	E value	Per. ident	Acc. Len	Accession #	% identity	alignment length	mismatches	gap opens	q. start	q. end	s. start	s. end	bit score	% positives
vasoactive intestinal polypeptide receptor isoform X1 [Crassostrea gigas]	Crassostrea gigas	941	941	0.59	0	99.34	528	XP_034310692.1	99.342	456	3	0	1	456	5	460	941	99.56

## Sheet: Blast with different models
	Supplementary Table 5. NCBI, Pfam, and Clustal Omega table information of the protein sequences for Fig. 5B (Blast with different animal models)
gnl|Lotgi1|107384 L. gigantea [415AA]
Description	Scientific Name	Max Score	Total Score	Query Cover	E value	Per. ident	Acc. Len	Accession #	% identity	alignment length	mismatches	gap opens	q. start	q. end	s. start	s. end	bit score	% positives
Tachykinin-like receptor at 99D, isoform B [Drosophila melanogaster]	Drosophila melanogaster	367	367	0.89	7e-123	50	517	NP_001163772.1	50	374	178	5	44	413	96	464	367	67.65
Tachykinin-like receptor at 99D, isoform A [Drosophila melanogaster]	Drosophila melanogaster	365	365	0.87	3e-122	50.41	519	NP_524556.2	50.407	369	168	5	44	407	96	454	365	67.75
receptor for tachykinin-like peptides [Drosophila melanogaster]	Drosophila melanogaster	365	365	0.87	3e-122	50.41	519	CAA44595.1	50.407	369	168	5	44	407	96	454	365	67.75
neuromedin K receptor [Mus musculus]	Mus musculus	280	280	0.79	3e-90	45.02	385	CAA61088.1	45.015	331	169	3	22	349	42	362	280	65.26
neuromedin-K receptor [Mus musculus]	Mus musculus	281	281	0.79	7e-90	45.02	452	NP_067357.1	45.015	331	169	3	22	349	42	362	281	64.95
Tachykinin receptor 3 [Mus musculus]	Mus musculus	281	281	0.79	1e-89	45.02	452	AAH66845.1	45.015	331	169	3	22	349	42	362	281	64.95
tachykinin receptor 1a [Danio rerio]	Danio rerio	272	272	0.8	1e-86	43.71	426	NP_001257407.1	43.713	334	180	2	17	350	6	331	272	61.68
substance-K receptor [Danio rerio]	Danio rerio	270	270	0.87	2e-86	42.66	376	NP_001314788.1	42.663	368	194	5	32	395	17	371	270	60.6
tachykinin receptor 3-like [Danio rerio]	Danio rerio	269	269	0.74	8e-86	45.48	395	NP_001243564.1	45.484	310	159	2	40	349	16	315	269	64.84
G_PROTEIN_RECEP_F1_2 domain-containing protein [Caenorhabditis elegans]	Caenorhabditis elegans	175	175	0.93	4e-50	27.95	385	NP_001343604.1	27.949	390	264	5	16	404	12	385	175	49.49
Neuropeptide receptor 22 [Caenorhabditis elegans]	Caenorhabditis elegans	172	172	0.87	6e-49	34.12	427	NP_001023540.1	34.121	381	227	11	17	381	16	388	172	51.18
Neuropeptide receptor 22 [Caenorhabditis elegans]	Caenorhabditis elegans	171	171	0.84	4e-48	34.78	434	NP_001023541.1	34.783	368	216	11	17	368	16	375	171	52.45
K1PDT2 C. gigas [379AA]
Description	Scientific Name	Max Score	Total Score	Query Cover	E value	Per. ident	Acc. Len	Accession #	% identity	alignment length	mismatches	gap opens	q. start	q. end	s. start	s. end	bit score	% positives
receptor for tachykinin-like peptides [Drosophila melanogaster]	Drosophila melanogaster	327	327	0.92	1e-107	46.58	519	CAA44595.1	46.575	365	173	6	18	369	96	451	327	65.48
Tachykinin-like receptor at 99D, isoform A [Drosophila melanogaster]	Drosophila melanogaster	327	327	0.92	1e-107	46.58	519	NP_524556.2	46.575	365	173	6	18	369	96	451	327	65.48
Tachykinin-like receptor at 99D, isoform B [Drosophila melanogaster]	Drosophila melanogaster	326	326	0.92	1e-107	46.58	517	NP_001163772.1	46.575	365	173	6	18	369	96	451	326	65.48
Tachykinin-like receptor at 99D, isoform C [Drosophila melanogaster]	Drosophila melanogaster	327	327	0.92	5e-107	46.58	564	NP_001263092.1	46.575	365	173	6	18	369	96	451	327	65.48
tachykinin receptor 3-like [Danio rerio]	Danio rerio	270	270	0.93	1e-86	41.92	395	NP_001243564.1	41.918	365	198	7	2	357	6	365	270	61.92
neuromedin K receptor [Mus musculus]	Mus musculus	267	267	0.81	9e-86	43.08	385	CAA61088.1	43.082	318	172	3	19	327	68	385	267	65.09
neuromedin-K receptor [Mus musculus]	Mus musculus	269	269	0.98	1e-85	38.86	452	NP_067357.1	38.86	386	222	7	2	375	52	435	269	60.36
Tachykinin receptor 3 [Mus musculus]	Mus musculus	269	269	0.98	2e-85	38.86	452	AAH66845.1	38.86	386	222	7	2	375	52	435	269	60.36
tachykinin receptor 3a [Danio rerio]	Danio rerio	266	266	0.77	4e-85	45.76	399	NP_001243567.1	45.763	295	157	2	19	310	21	315	266	67.46
tachykinin receptor 1a [Danio rerio]	Danio rerio	266	266	0.97	1e-84	39.11	426	NP_001257407.1	39.108	381	220	5	5	373	17	397	266	59.58
substance-K receptor [Danio rerio]	Danio rerio	259	259	0.81	9e-83	44.9	376	NP_001314788.1	44.904	314	164	3	2	310	17	326	259	64.97
substance-P receptor [Mus musculus]	Mus musculus	260	260	0.81	1e-82	44.55	407	NP_033339.2	44.551	312	167	3	4	310	14	324	260	64.74
G_PROTEIN_RECEP_F1_2 domain-containing protein [Caenorhabditis elegans]	Caenorhabditis elegans	185	185	0.82	2e-54	33.84	391	NP_500930.1	33.837	331	196	7	19	329	57	384	185	55.29
putative G-protein coupled receptor tkr-1 [Caenorhabditis elegans]	Caenorhabditis elegans	182	182	0.86	5e-53	33.72	406	NP_499064.2	33.721	344	202	9	23	348	43	378	182	52.33
leucokinin receptor [Drosophila melanogaster]	Drosophila melanogaster	180	180	0.76	5e-51	36.25	542	NP_647968.3	36.246	309	172	7	25	313	37	340	180	53.4
G_PROTEIN_RECEP_F1_2 domain-containing protein [Caenorhabditis elegans]	Caenorhabditis elegans	164	164	0.98	4e-46	29.32	402	NP_509725.2	29.319	382	240	8	8	379	27	388	164	50.52
gnl|Lotgi1|106319 L. gigantea [342AA]
Description	Scientific Name	Max Score	Total Score	Query Cover	E value	Per. ident	Acc. Len	Accession #	% identity	alignment length	mismatches	gap opens	q. start	q. end	s. start	s. end	bit score	% positives
SIFamide receptor, isoform C [Drosophila melanogaster]	Drosophila melanogaster	248	248	0.85	1e-75	40.85	758	NP_001163674.1	40.85	306	166	6	1	294	207	509	248	63.4
neuropeptide FF receptor 1 like 3 [Danio rerio]	Danio rerio	215	215	0.99	8e-66	35.18	412	NP_001082858.1	35.18	361	207	6	4	342	19	374	215	55.68
neuropeptide GnIHR3 [Danio rerio]	Danio rerio	216	216	0.99	1e-65	35.46	446	ADB43135.1	35.457	361	206	6	4	342	53	408	216	55.68
neuropeptide FF receptor 2 [Mus musculus]	Mus musculus	208	208	0.87	5e-63	38.98	417	NP_573455.2	38.978	313	173	6	8	306	51	359	208	57.19
neuropeptide FF receptor 2a [Danio rerio]	Danio rerio	207	207	0.84	1e-62	36.96	422	NP_001098579.1	36.964	303	175	6	4	293	48	347	207	59.74
neuropeptide NPFF receptor [Mus musculus]	Mus musculus	207	207	0.87	2e-62	38.66	417	AAK94198.1	38.658	313	174	6	8	306	51	359	207	57.19
G-protein-coupled receptor 74 [Mus musculus]	Mus musculus	206	206	0.87	4e-62	38.78	405	AAK58514.1	38.782	312	174	6	8	306	54	361	206	57.37
RYamide receptor, isoform A [Drosophila melanogaster]	Drosophila melanogaster	182	182	0.98	5e-53	34.71	464	NP_524525.3	34.711	363	192	10	2	338	106	449	182	50.96
RYamide receptor, isoform B [Drosophila melanogaster]	Drosophila melanogaster	181	181	0.85	3e-52	37.22	518	NP_001287552.1	37.217	309	162	7	2	294	106	398	181	53.72
G_PROTEIN_RECEP_F1_2 domain-containing protein [Caenorhabditis elegans]	Caenorhabditis elegans	155	155	0.99	2e-43	30.08	381	NP_001023088.1	30.084	359	225	10	1	340	28	379	155	50.97
Neuropeptide receptor 22 [Caenorhabditis elegans]	Caenorhabditis elegans	139	139	0.85	3e-37	31.82	427	NP_001023540.1	31.818	308	182	9	9	300	57	352	139	49.68
Neuropeptide receptor 22 [Caenorhabditis elegans]	Caenorhabditis elegans	139	139	0.89	3e-37	31.44	434	NP_001023541.1	31.437	334	193	11	9	313	57	383	139	48.8
lcl|K1RNC7 C. gigas [397AA]
Description	Scientific Name	Max Score	Total Score	Query Cover	E value	Per. ident	Acc. Len	Accession #	% identity	alignment length	mismatches	gap opens	q. start	q. end	s. start	s. end	bit score	% positives
peptide receptor GPCR [Drosophila melanogaster]	Drosophila melanogaster	201	201	0.83	4e-59	34.31	488	AAQ11747.1	34.307	411	192	7	35	367	18	428	201	51.82
myosuppressin receptor 2, isoform A [Drosophila melanogaster]	Drosophila melanogaster	196	196	0.83	2e-57	35.04	488	NP_647711.1	35.036	411	189	9	35	367	18	428	196	51.58
G_PROTEIN_RECEP_F1_2 domain-containing protein [Caenorhabditis elegans]	Caenorhabditis elegans	193	193	0.85	9e-57	32.29	429	NP_504431.2	32.295	353	210	8	31	368	23	361	193	56.09
IP11762p [Drosophila melanogaster]	Drosophila melanogaster	193	193	0.83	3e-56	34.79	488	AAY54884.1	34.793	411	190	9	35	367	18	428	193	51.34
G-protein coupled receptor dmsr-1 [Caenorhabditis elegans]	Caenorhabditis elegans	185	185	0.88	2e-53	32.46	441	NP_741630.1	32.461	382	222	8	39	389	30	406	185	52.09
G-protein coupled receptor dmsr-1 [Caenorhabditis elegans]	Caenorhabditis elegans	185	185	0.88	4e-53	32.46	510	NP_741629.1	32.461	382	222	8	39	389	30	406	185	52.09
probable G-protein coupled receptor 139 [Danio rerio]	Danio rerio	60.1	60.1	0.81	6e-09	23.89	363	NP_001352082.1	23.894	339	190	16	45	369	31	315	60.1	44.54
orphan G protein-coupled receptor TRHRL2 [Mus musculus]	Mus musculus	48.9	48.9	0.57	3e-05	22.61	345	AAS55856.1	22.609	230	124	7	134	360	107	285	48.9	41.74
probable G-protein coupled receptor 139 [Mus musculus]	Mus musculus	48.9	48.9	0.57	3e-05	22.61	345	NP_001019309.1	22.609	230	124	7	134	360	107	285	48.9	41.3
growth hormone secretagogue receptor a [Danio rerio]	Danio rerio	47	47	0.83	0.0001	23.8	360	NP_001139744.1	23.796	353	206	15	40	371	27	337	47	41.08
gnl|Lotgi1|120990 L. gigantea [347AA]
Description	Scientific Name	Max Score	Total Score	Query Cover	E value	Per. ident	Acc. Len	Accession #	% identity	alignment length	mismatches	gap opens	q. start	q. end	s. start	s. end	bit score	% positives
orexin receptor type 2 [Danio rerio]	Danio rerio	221	221	0.95	6e-68	33.9	424	NP_001073337.1	33.903	351	214	4	6	338	45	395	221	54.42
hypocretin (orexin) receptor 2, isoform CRA_a [Mus musculus]	Mus musculus	218	218	0.97	2e-66	34.46	450	EDL26341.1	34.463	354	215	5	6	342	52	405	218	54.8
orexin receptor type 2 isoform 2 [Mus musculus]	Mus musculus	218	218	0.97	2e-66	34.46	443	NP_001351480.1	34.463	354	215	5	6	342	45	398	218	54.8
hypocretin (orexin) receptor 2, isoform CRA_b [Mus musculus]	Mus musculus	218	218	0.97	3e-66	34.46	460	EDL26342.1	34.463	354	215	5	6	342	45	398	218	54.8
hypocretin orexin receptor [Danio rerio]	Danio rerio	213	213	0.95	1e-64	33.33	424	ABO61386.1	33.333	351	216	4	6	338	45	395	213	53.56
AT16733p [Drosophila melanogaster]	Drosophila melanogaster	164	164	0.88	4e-46	31.23	464	AAT94531.1	31.23	317	180	7	15	320	105	394	164	51.42
RYamide receptor, isoform A [Drosophila melanogaster]	Drosophila melanogaster	164	164	0.88	5e-46	31.23	464	NP_524525.3	31.23	317	180	7	15	320	105	394	164	51.42
RYamide receptor, isoform B [Drosophila melanogaster]	Drosophila melanogaster	164	164	0.88	6e-46	31.23	518	NP_001287552.1	31.23	317	180	7	15	320	105	394	164	51.42
neuropeptide FF receptor 2a [Danio rerio]	Danio rerio	159	159	0.92	7e-44	29.04	422	NP_001098579.1	29.042	334	202	6	2	321	33	345	159	52.99
Neuropeptide receptor 22 [Caenorhabditis elegans]	Caenorhabditis elegans	135	135	0.91	1e-35	30.15	434	NP_001023541.1	30.149	335	194	10	30	346	65	377	135	50.45
Neuropeptide receptor 22 [Caenorhabditis elegans]	Caenorhabditis elegans	134	134	0.9	4e-35	29.73	427	NP_001023540.1	29.73	333	196	9	30	344	65	377	134	49.55
G_PROTEIN_RECEP_F1_2 domain-containing protein [Caenorhabditis elegans]	Caenorhabditis elegans	122	122	0.98	6e-31	25.62	400	NP_001343603.1	25.62	363	224	11	6	346	36	374	122	46.56
K1QCI0 C. gigas [380AA]
Description	Scientific Name	Max Score	Total Score	Query Cover	E value	Per. ident	Acc. Len	Accession #	% identity	alignment length	mismatches	gap opens	q. start	q. end	s. start	s. end	bit score	% positives
orexin receptor type 2 [Danio rerio]	Danio rerio	268	268	0.91	2e-85	39.08	424	NP_001073337.1	39.084	371	202	6	32	379	36	405	268	56.6
orexin receptor type 2 isoform 2 [Mus musculus]	Mus musculus	263	263	0.83	3e-83	40.88	443	NP_001351480.1	40.882	340	178	5	32	348	36	375	263	59.71
orexin receptor type 2 isoform 1 [Mus musculus]	Mus musculus	262	262	0.85	6e-83	40.23	460	NP_945200.1	40.227	353	184	6	23	348	23	375	262	58.64
orexin receptor type 1 isoform 1 [Mus musculus]	Mus musculus	258	258	0.89	9e-82	39.3	416	NP_001156499.1	39.295	369	194	8	8	348	3	369	258	56.91
orexin receptor type-1 [Mus musculus]	Mus musculus	258	258	0.89	1e-81	39.3	416	AAR01326.1	39.295	369	194	8	8	348	3	369	258	56.91
RYamide receptor, isoform A [Drosophila melanogaster]	Drosophila melanogaster	164	164	0.85	1e-45	31.82	464	NP_524525.3	31.818	330	206	5	52	374	108	425	164	49.7
RYamide receptor, isoform C [Drosophila melanogaster]	Drosophila melanogaster	162	162	0.78	5e-45	33.11	467	NP_001287553.1	33.11	299	186	4	52	348	108	394	162	51.51
neuropeptide receptor [Drosophila melanogaster]	Drosophila melanogaster	161	161	0.85	9e-45	31.52	449	AAA28727.1	31.515	330	207	5	52	374	93	410	161	49.39
RYamide receptor, isoform B [Drosophila melanogaster]	Drosophila melanogaster	162	162	0.78	1e-44	33.11	518	NP_001287552.1	33.11	299	186	4	52	348	108	394	162	51.51
Neuropeptide receptor 22 [Caenorhabditis elegans]	Caenorhabditis elegans	142	142	0.77	5e-38	33.87	427	NP_001023540.1	33.871	310	175	12	53	348	54	347	142	53.55
Neuropeptide receptor 22 [Caenorhabditis elegans]	Caenorhabditis elegans	142	142	0.77	6e-38	33.87	434	NP_001023541.1	33.871	310	175	12	53	348	54	347	142	53.55
G_PROTEIN_RECEP_F1_2 domain-containing protein [Caenorhabditis elegans]	Caenorhabditis elegans	134	134	0.88	5e-35	32.75	425	NP_001379223.1	32.749	342	207	8	12	348	9	332	134	52.34
G_PROTEIN_RECEP_F1_2 domain-containing protein [Caenorhabditis elegans]	Caenorhabditis elegans	129	129	0.77	4e-33	28.4	403	NP_493666.2	28.395	324	192	8	53	348	35	346	129	48.77
gnl|Lotgi1|111302 L. gigantea [398]
Description	Scientific Name	Max Score	Total Score	Query Cover	E value	Per. ident	Acc. Len	Accession #	% identity	alignment length	mismatches	gap opens	q. start	q. end	s. start	s. end	bit score	% positives
novel protein similar to vertebrate cholecystokinin receptor [Danio rerio]	Danio rerio	291	291	0.89	1e-94	43.4	390	CAQ14219.1	43.396	371	186	5	2	356	3	365	291	56.87
Si:ch211-159j13.2 protein [Danio rerio]	Danio rerio	292	292	0.89	1e-94	43.82	420	AAI53966.1	43.817	372	184	6	1	355	31	394	292	57.26
Cholecystokinin receptor-like [Danio rerio]	Danio rerio	290	290	0.89	1e-93	43.82	444	NP_001108186.2	43.817	372	184	6	1	355	55	418	290	57.26
cholecystokinin receptor type A isoform 1 [Mus musculus]	Mus musculus	271	271	0.88	3e-86	42.05	436	NP_033957.1	42.049	371	195	5	3	356	43	410	271	58.22
Cckar protein [Mus musculus]	Mus musculus	271	271	0.88	3e-86	42.05	436	AAH20534.1	42.049	371	195	5	3	356	43	410	271	58.22
gastrin/cholecystokinin type B receptor [Mus musculus]	Mus musculus	252	252	0.83	8e-79	40.17	453	NP_031653.1	40.169	356	187	5	1	333	54	406	252	55.34
Cholecystokinin B receptor [Mus musculus]	Mus musculus	251	251	0.83	3e-78	40.17	452	AAI03531.1	40.169	356	186	5	1	333	54	405	251	55.34
G_PROTEIN_RECEP_F1_2 domain-containing protein [Caenorhabditis elegans]	Caenorhabditis elegans	204	204	0.91	1e-61	36.27	399	NP_001370897.1	36.269	386	218	8	3	367	21	399	204	53.89
G_PROTEIN_RECEP_F1_2 domain-containing protein [Caenorhabditis elegans]	Caenorhabditis elegans	202	202	0.85	4e-60	37.78	464	NP_001293648.1	37.778	360	199	7	3	341	21	376	202	55.28
G_PROTEIN_RECEP_F1_2 domain-containing protein [Caenorhabditis elegans]	Caenorhabditis elegans	203	203	0.85	5e-60	37.78	506	NP_001367974.1	37.778	360	199	7	3	341	63	418	203	55.28
IP03677p [Drosophila melanogaster]	Drosophila melanogaster	200	200	0.56	1e-59	51.1	423	AAY55529.1	51.101	227	100	3	8	233	11	227	200	66.52
Cholecystokinin-like receptor at 17D3 [Drosophila melanogaster]	Drosophila melanogaster	201	309	0.81	1e-58	51.1	584	NP_001097023.1	51.101	227	100	3	8	233	118	334	201	66.52
CCK-like GPCR [Drosophila melanogaster]	Drosophila melanogaster	191	298	0.79	3e-55	50.22	532	AAQ01746.1	50.22	227	108	3	8	231	41	265	191	67.84
neuropeptide FF receptor 2a [Danio rerio]	Danio rerio	158	158	0.94	4e-43	29.22	422	NP_001098579.1	29.219	397	211	11	8	385	53	398	158	48.87
lcl|K1RHG0 C. gigas [366AA]
Description	Scientific Name	Max Score	Total Score	Query Cover	E value	Per. ident	Acc. Len	Accession #	% identity	alignment length	mismatches	gap opens	q. start	q. end	s. start	s. end	bit score	% positives
CCHamide-1 receptor [Drosophila melanogaster]	Drosophila melanogaster	216	216	0.8	4e-65	38.51	499	NP_611241.2	38.511	309	165	9	34	326	83	382	216	63.43
CCHamide-2 receptor, isoform B [Drosophila melanogaster]	Drosophila melanogaster	203	203	0.86	1e-60	36.47	477	NP_001163060.1	36.474	329	190	7	34	350	71	392	203	60.79
CCHamide-2 receptor, isoform A [Drosophila melanogaster]	Drosophila melanogaster	203	203	0.86	1e-60	36.47	489	NP_610199.2	36.474	329	190	7	34	350	71	392	203	60.79
neuromedin-B receptor [Mus musculus]	Mus musculus	190	190	0.93	7e-56	34.37	390	NP_032729.1	34.366	355	203	10	23	365	34	370	190	56.62
bombesin receptor subtype-3 [Mus musculus]	Mus musculus	186	186	0.92	2e-54	33.81	399	NP_033896.2	33.811	349	208	6	2	338	19	356	186	53.58
bombesin receptor subtype-3 [Mus musculus]	Mus musculus	185	185	0.82	8e-54	35.67	399	AAC40133.1	35.669	314	181	5	37	338	52	356	185	54.78
endothelin receptor Ba precursor [Danio rerio]	Danio rerio	145	145	0.85	2e-38	29.61	426	NP_571272.1	29.607	331	202	9	17	329	68	385	145	49.85
Kiss1ra [Danio rerio]	Danio rerio	143	143	0.8	2e-38	28.71	362	ADV33382.1	28.713	303	203	6	34	327	38	336	143	54.13
G protein-coupled receptor 54-1 [Danio rerio]	Danio rerio	143	143	0.8	2e-38	28.71	355	ABV44612.1	28.713	303	203	6	34	327	38	336	143	54.13
G_PROTEIN_RECEP_F1_2 domain-containing protein [Caenorhabditis elegans]	Caenorhabditis elegans	111	111	0.81	3e-27	24.53	362	NP_510779.2	24.534	322	216	7	22	319	3	321	111	49.07
G_PROTEIN_RECEP_F1_2 domain-containing protein [Caenorhabditis elegans]	Caenorhabditis elegans	109	109	0.88	3e-26	23.75	381	NP_001023088.1	23.754	341	230	8	14	337	3	330	109	47.8
Galanin-like G-protein coupled receptor npr-9 [Caenorhabditis elegans]	Caenorhabditis elegans	108	108	0.82	9e-26	25.93	431	NP_001361821.1	25.926	324	216	6	21	321	18	340	108	47.84
gnl|Lotgi1|127250 L. gigantea [348AA]
Description	Scientific Name	Max Score	Total Score	Query Cover	E value	Per. ident	Acc. Len	Accession #	% identity	alignment length	mismatches	gap opens	q. start	q. end	s. start	s. end	bit score	% positives
short neuropeptide F receptor, isoform B [Drosophila melanogaster]	Drosophila melanogaster	187	187	0.85	9e-54	31.2	600	NP_001262086.1	31.198	359	185	5	12	308	50	408	187	50.14
neuropeptide Y receptor Y2, like [Danio rerio]	Danio rerio	178	178	0.8	6e-52	36.14	373	NP_001314731.1	36.14	285	176	4	25	304	44	327	178	58.25
neuropeptide F receptor, isoform A [Drosophila melanogaster]	Drosophila melanogaster	179	179	0.93	1e-51	35.73	485	NP_524245.3	35.735	347	193	9	21	345	82	420	179	54.76
RE18294p [Drosophila melanogaster]	Drosophila melanogaster	179	179	0.93	1e-51	35.73	485	AAL48774.1	35.735	347	193	9	21	345	82	420	179	54.76
neuropeptide F receptor, isoform D [Drosophila melanogaster]	Drosophila melanogaster	179	179	0.93	2e-51	35.73	489	NP_001246947.1	35.735	347	193	9	21	345	82	420	179	54.76
neuropeptide Y receptor Y7 [Danio rerio]	Danio rerio	170	170	0.82	8e-49	35.71	372	NP_001007219.1	35.714	294	182	4	17	304	39	331	170	57.48
Prolactin releasing hormone receptor [Mus musculus]	Mus musculus	167	167	0.85	2e-47	35.18	370	AAI25650.1	35.179	307	184	4	28	323	63	365	167	56.68
prolactin-releasing peptide receptor [Mus musculus]	Mus musculus	166	166	0.85	3e-47	35.18	370	NP_963909.2	35.179	307	184	4	28	323	63	365	166	56.35
prolactin releasing hormone receptor 2a [Danio rerio]	Danio rerio	160	160	0.8	5e-45	33.68	370	NP_001034615.1	33.677	291	178	4	28	307	61	347	160	52.58
prolactin releasing hormone receptor 2b [Danio rerio]	Danio rerio	154	154	0.8	1e-42	33.68	354	NP_001108618.1	33.677	291	178	4	28	307	47	333	154	54.64
neuropeptide Y receptor type 2 isoform 1 [Mus musculus]	Mus musculus	154	154	0.8	1e-42	32.87	381	NP_032757.2	32.872	289	183	4	25	304	50	336	154	56.06
neuropeptideY-Y2 receptor [Mus musculus]	Mus musculus	154	154	0.8	2e-42	32.87	385	BAA13050.1	32.872	289	183	4	25	304	54	340	154	56.06
neuropeptide Y receptor type 6 [Mus musculus]	Mus musculus	153	153	0.83	3e-42	33.01	371	NP_035065.1	33.01	309	184	8	32	321	42	346	153	56.96
G_PROTEIN_RECEP_F1_2 domain-containing protein [Caenorhabditis elegans]	Caenorhabditis elegans	150	150	0.8	1e-41	31.83	402	NP_509725.2	31.834	289	185	4	29	308	41	326	150	55.36
Putative neuropeptide Y receptor 11 [Caenorhabditis elegans]	Caenorhabditis elegans	150	150	0.85	3e-41	33.02	402	NP_508234.2	33.022	321	186	7	9	307	26	339	150	50.78
neuropeptide Y receptor Y8b [Danio rerio]	Danio rerio	147	147	0.8	6e-40	31.54	375	NP_571511.1	31.544	298	185	4	28	308	28	323	147	52.35
G_PROTEIN_RECEP_F1_2 domain-containing protein [Caenorhabditis elegans]	Caenorhabditis elegans	140	140	0.79	4e-38	32.42	362	NP_001024488.1	32.423	293	179	4	31	308	34	322	140	52.22
G_PROTEIN_RECEP_F1_2 domain-containing protein [Caenorhabditis elegans]	Caenorhabditis elegans	140	140	0.79	4e-38	32.42	365	NP_001024487.1	32.423	293	179	4	31	308	34	322	140	52.22
K1PQW2 C. gigas [437AA]
Description	Scientific Name	Max Score	Total Score	Query Cover	E value	Per. ident	Acc. Len	Accession #	% identity	alignment length	mismatches	gap opens	q. start	q. end	s. start	s. end	bit score	% positives
RYamide receptor, isoform A [Drosophila melanogaster]	Drosophila melanogaster	211	211	0.68	1e-62	36.39	464	NP_524525.3	36.393	305	183	6	45	343	93	392	211	58.69
RYamide receptor, isoform B [Drosophila melanogaster]	Drosophila melanogaster	211	211	0.68	2e-62	36.51	518	NP_001287552.1	36.513	304	182	6	45	342	93	391	211	58.88
RYamide receptor, isoform C [Drosophila melanogaster]	Drosophila melanogaster	210	210	0.68	2e-62	36.51	467	NP_001287553.1	36.513	304	182	6	45	342	93	391	210	58.88
neuropeptideY-Y2 receptor [Mus musculus]	Mus musculus	204	204	0.74	1e-60	37.35	385	BAA13050.1	37.353	340	192	5	49	372	46	380	204	56.76
neuropeptide Y receptor type 2 isoform 1 [Mus musculus]	Mus musculus	204	204	0.74	1e-60	37.35	381	NP_032757.2	37.353	340	192	5	49	372	42	376	204	56.76
neuropeptide Y receptor Y2, like [Danio rerio]	Danio rerio	196	196	0.67	1e-57	35.59	373	NP_001314731.1	35.593	295	183	4	49	342	36	324	196	60.34
neuropeptide Y receptor Y7 [Danio rerio]	Danio rerio	181	181	0.67	9e-52	35.57	372	NP_001007219.1	35.57	298	182	5	49	343	39	329	181	60.07
neuropeptide FF receptor 2 [Mus musculus]	Mus musculus	179	179	0.7	7e-51	33.44	417	NP_573455.2	33.436	326	194	7	57	363	45	366	179	52.45
G_PROTEIN_RECEP_F1_2 domain-containing protein [Caenorhabditis elegans]	Caenorhabditis elegans	163	163	0.67	2e-45	32.89	402	NP_509725.2	32.886	298	187	4	61	353	41	330	163	55.37
G_PROTEIN_RECEP_F1_2 domain-containing protein [Caenorhabditis elegans]	Caenorhabditis elegans	149	149	0.66	2e-40	28.87	385	NP_001343604.1	28.866	291	200	3	55	344	44	328	149	52.58
G_PROTEIN_RECEP_F1_2 domain-containing protein [Caenorhabditis elegans]	Caenorhabditis elegans	148	148	0.66	1e-39	28.81	400	NP_001343603.1	28.808	302	201	4	55	344	44	343	148	51.32
K1RF66 C. gigas [423AA]
Description	Scientific Name	Max Score	Total Score	Query Cover	E value	Per. ident	Acc. Len	Accession #	% identity	alignment length	mismatches	gap opens	q. start	q. end	s. start	s. end	bit score	% positives
putative AKH receptor [Drosophila melanogaster]	Drosophila melanogaster	235	235	0.73	2e-72	40.38	455	AAN10047.1	40.379	317	164	5	17	329	28	323	235	61.51
adipokinetic hormone receptor, isoform C [Drosophila melanogaster]	Drosophila melanogaster	235	235	0.73	2e-72	40.38	455	NP_995639.1	40.379	317	164	5	17	329	28	323	235	61.51
adipokinetic hormone receptor, isoform D [Drosophila melanogaster]	Drosophila melanogaster	235	235	0.73	2e-72	40.38	443	NP_001260149.1	40.379	317	164	5	17	329	28	323	235	61.51
gonadotropin-releasing hormone receptor [Drosophila melanogaster]	Drosophila melanogaster	233	233	0.73	2e-71	40.06	443	AAC61523.1	40.063	317	165	5	17	329	28	323	233	61.51
gonadotropin releasing hormone receptor 3 [Danio rerio]	Danio rerio	221	221	0.71	7e-68	37.75	336	NP_001170921.1	37.748	302	168	3	37	338	35	316	221	58.28
gonadotropin releasing hormone receptor 1 [Danio rerio]	Danio rerio	217	217	0.81	1e-65	34.47	377	NP_001138452.1	34.473	351	204	6	22	364	33	365	217	55.27
gonadotropin-releasing hormone receptor-4 [Danio rerio]	Danio rerio	215	215	0.75	1e-64	39.18	406	ABU62659.1	39.185	319	176	3	22	339	43	344	215	59.25
gonadotropin releasing hormone receptor 2 [Danio rerio]	Danio rerio	207	207	0.75	9e-62	36.96	412	NP_001138451.1	36.957	322	182	3	17	337	37	338	207	56.52
G_PROTEIN_RECEP_F1_2 domain-containing protein [Caenorhabditis elegans]	Caenorhabditis elegans	198	198	0.89	6e-59	32.03	401	NP_001249720.1	32.031	384	235	9	15	391	8	372	198	53.91
G_PROTEIN_RECEP_F1_2 domain-containing protein [Caenorhabditis elegans]	Caenorhabditis elegans	194	194	0.76	2e-57	33.64	384	NP_001249721.1	33.639	327	200	5	14	337	7	319	194	55.96
gonadotropin releasing hormone receptor [Mus musculus domesticus]	Mus musculus domesticus	180	180	0.69	4e-52	32.12	327	AAA37716.1	32.119	302	176	5	37	329	45	326	180	54.97
gonadotropin-releasing hormone receptor isoform 1 [Mus musculus]	Mus musculus	179	179	0.69	8e-52	32.12	327	NP_034453.1	32.119	302	176	5	37	329	45	326	179	54.97
vasopressin V1a receptor [Mus musculus]	Mus musculus	159	159	0.87	4e-43	27.3	423	NP_058543.2	27.295	403	256	8	3	374	22	418	159	48.14
gnl|Lotgi1|140457 L. gigantea [439AA]
Description	Scientific Name	Max Score	Total Score	Query Cover	E value	Per. ident	Acc. Len	Accession #	% identity	alignment length	mismatches	gap opens	q. start	q. end	s. start	s. end	bit score	% positives
vasopressin V1a receptor [Mus musculus]	Mus musculus	217	217	0.78	6e-65	36.77	423	NP_058543.2	36.769	359	193	6	9	353	22	360	217	51.53
V1a arginine vasopressin receptor [Mus musculus]	Mus musculus	216	216	0.78	1e-64	36.77	423	BAA08567.1	36.769	359	193	6	9	353	22	360	216	51.25
V1a arginine vasopressin receptor [Mus musculus]	Mus musculus	216	216	0.78	1e-64	36.77	423	BAA89050.1	36.769	359	193	6	9	353	22	360	216	51.25
arginine vasopressin receptor 1Ab [Danio rerio]	Danio rerio	212	212	0.94	3e-63	32.57	410	NP_001284605.1	32.574	439	225	12	14	427	11	403	212	49.66
vasopressin V1b receptor [Mus musculus]	Mus musculus	211	211	0.83	6e-63	32.88	421	NP_036054.1	32.884	371	219	7	8	372	15	361	211	53.37
oxytocin receptor [Danio rerio]	Danio rerio	209	209	0.9	1e-62	33.41	388	NP_001186299.1	33.415	410	231	8	1	399	1	379	209	53.17
oxytocin receptor b [Danio rerio]	Danio rerio	204	204	0.69	1e-60	36.93	382	NP_001186298.1	36.928	306	164	4	48	353	60	336	204	56.86
arginine vasopressin receptor 1Aa [Danio rerio]	Danio rerio	197	197	0.74	6e-58	36.04	379	NP_001288043.1	36.036	333	173	4	25	353	18	314	197	52.55
arginine vasopressin receptor 2, like [Danio rerio]	Danio rerio	187	187	0.72	4e-55	35.31	308	NP_001103595.1	35.312	320	165	6	33	350	29	308	187	54.37
CCAP receptor [Drosophila melanogaster]	Drosophila melanogaster	130	130	0.72	1e-32	26.71	506	AAO66429.1	26.708	322	199	6	34	353	126	412	130	49.69
RecName: Full=Cardioacceleratory peptide receptor; AltName: Full=Crustacean cardioactive peptide receptor [Drosophila melanogaster]	Drosophila melanogaster	130	130	0.72	1e-32	26.71	495	Q868T3.4	26.708	322	199	6	34	353	126	412	130	49.69
Nematocin receptor 2 [Caenorhabditis elegans]	Caenorhabditis elegans	127	127	0.84	2e-32	26.3	398	NP_510477.1	26.302	384	240	11	23	392	13	367	127	47.92
crustacean cardioactive peptide receptor, isoform C [Drosophila melanogaster]	Drosophila melanogaster	130	130	0.72	2e-32	26.71	494	NP_996297.3	26.708	322	199	6	34	353	126	412	130	49.69
putative CCAP receptor [Drosophila melanogaster]	Drosophila melanogaster	130	130	0.72	2e-32	26.71	494	AAN10041.1	26.708	322	199	6	34	353	126	412	130	49.69
G_PROTEIN_RECEP_F1_2 domain-containing protein [Caenorhabditis elegans]	Caenorhabditis elegans	123	123	0.75	1e-30	27.06	402	NP_001360454.1	27.059	340	205	9	32	361	53	359	123	48.24
Nematocin receptor 1 [Caenorhabditis elegans]	Caenorhabditis elegans	121	121	0.79	5e-30	26.24	379	NP_493193.1	26.243	362	226	9	32	380	45	378	121	46.69
G-protein coupled receptor daf-38 [Caenorhabditis elegans]	Caenorhabditis elegans	70.5	70.5	0.56	2e-12	24.12	415	NP_502887.1	24.116	311	165	11	100	349	102	402	70.5	41.8
gnl|Lotgi1|108234 L. gigantea [378AA]
Description	Scientific Name	Max Score	Total Score	Query Cover	E value	Per. ident	Acc. Len	Accession #	% identity	alignment length	mismatches	gap opens	q. start	q. end	s. start	s. end	bit score	% positives
putative relaxin-like receptor [Drosophila melanogaster]	Drosophila melanogaster	305	305	0.84	4e-96	45.77	809	ADC34816.1	45.768	319	172	1	17	334	434	752	305	65.83
Leucine-rich repeat-containing G protein-coupled receptor 4, isoform C [Drosophila melanogaster]	Drosophila melanogaster	304	304	0.84	8e-96	45.77	809	NP_001285192.1	45.768	319	172	1	17	334	434	752	304	65.83
Leucine-rich repeat-containing G protein-coupled receptor 4, isoform B [Drosophila melanogaster]	Drosophila melanogaster	304	304	0.84	9e-96	45.77	806	NP_001096966.2	45.768	319	172	1	17	334	431	749	304	65.83
relaxin receptor 1 precursor [Mus musculus]	Mus musculus	268	268	0.89	3e-82	42.11	758	NP_997617.1	42.105	342	192	5	17	354	373	712	268	61.99
relaxin receptor 1 [Danio rerio]	Danio rerio	267	267	0.86	1e-81	43.54	748	NP_001177863.1	43.544	333	180	4	17	344	368	697	267	62.46
relaxin receptor 2 isoform 2 precursor [Mus musculus]	Mus musculus	263	263	0.85	2e-80	44.21	713	NP_001276493.1	44.207	328	173	4	10	334	341	661	263	60.37
leucine-rich repeat-containing G protein-coupled receptor 8.2 [Danio rerio]	Danio rerio	263	263	0.84	3e-80	42.94	750	ABV48904.1	42.945	326	172	5	17	334	378	697	263	63.8
relaxin receptor 2b precursor [Danio rerio]	Danio rerio	263	263	0.84	3e-80	42.94	750	NP_001315011.1	42.945	326	172	5	17	334	378	697	263	63.8
Rxfp2 protein [Mus musculus]	Mus musculus	262	262	0.85	3e-80	44.21	727	AAI44804.1	44.207	328	173	4	10	334	355	675	262	60.37
relaxin receptor 2 isoform 3 precursor [Mus musculus]	Mus musculus	262	262	0.85	3e-80	44.21	727	NP_001276495.1	44.207	328	173	4	10	334	355	675	262	60.37
relaxin receptor 2 isoform 1 precursor [Mus musculus]	Mus musculus	263	263	0.85	3e-80	44.21	737	NP_536716.2	44.207	328	173	4	10	334	365	685	263	60.37
leucine-rich repeat-containing G protein-coupled receptor 8.1 [Danio rerio]	Danio rerio	258	258	0.84	3e-78	42.28	754	ABV48903.1	42.284	324	177	6	17	334	381	700	258	62.96
relaxin receptor 2a [Danio rerio]	Danio rerio	258	258	0.84	4e-78	42.28	754	NP_001315313.1	42.284	324	177	6	17	334	381	700	258	62.96
RE38148p [Drosophila melanogaster]	Drosophila melanogaster	247	247	0.83	1e-74	40.56	765	AAO39507.1	40.557	323	180	4	18	334	399	715	247	60.68
G_PROTEIN_RECEP_F1_2 domain-containing protein [Caenorhabditis elegans]	Caenorhabditis elegans	144	144	0.83	3e-37	29.97	929	NP_505548.1	29.968	317	204	7	31	344	411	712	144	51.1
G_PROTEIN_RECEP_F1_2 domain-containing protein [Caenorhabditis elegans]	Caenorhabditis elegans	144	144	0.83	3e-37	29.97	932	NP_001263853.1	29.968	317	204	7	31	344	411	712	144	51.1
G_PROTEIN_RECEP_F1_2 domain-containing protein [Caenorhabditis elegans]	Caenorhabditis elegans	62	62	0.86	4e-10	21.39	385	NP_001343604.1	21.387	346	237	12	33	358	25	355	62	42.2
G_PROTEIN_RECEP_F1_2 domain-containing protein [Caenorhabditis elegans]	Caenorhabditis elegans	57	57	0.86	2e-08	20.89	400	NP_001343603.1	20.891	359	238	12	33	358	25	370	57	40.67
gnl|Lotgi1|108200 L. gigantea [345AA]
Description	Scientific Name	Max Score	Total Score	Query Cover	E value	Per. ident	Acc. Len	Accession #	% identity	alignment length	mismatches	gap opens	q. start	q. end	s. start	s. end	bit score	% positives
RE48774p [Drosophila melanogaster]	Drosophila melanogaster	289	289	0.98	4e-95	47.21	394	ABC86264.1	47.214	341	170	4	3	342	61	392	289	64.81
allatostatin A receptor 1, isoform B [Drosophila melanogaster]	Drosophila melanogaster	289	289	0.98	4e-95	47.21	394	NP_524700.1	47.214	341	170	4	3	342	61	392	289	64.81
FI18163p1 [Drosophila melanogaster]	Drosophila melanogaster	289	289	0.98	5e-95	47.21	394	AEX98007.1	47.214	341	170	4	3	342	61	392	289	64.81
Galanin-like G-protein coupled receptor npr-9 [Caenorhabditis elegans]	Caenorhabditis elegans	240	240	0.87	1e-75	41.16	431	NP_001361821.1	41.159	328	164	6	6	306	19	344	240	59.76
allatostatin A receptor 2, isoform C [Drosophila melanogaster]	Drosophila melanogaster	232	232	0.92	2e-73	41.87	357	NP_001263042.1	41.867	332	178	6	4	323	26	354	232	62.35
allatostatin A receptor 2, isoform B [Drosophila melanogaster]	Drosophila melanogaster	228	228	0.94	7e-72	41.52	350	NP_001247352.1	41.515	330	183	6	4	330	26	348	228	62.73
galanin receptor type 1b [Danio rerio]	Danio rerio	210	210	0.85	2e-64	40.73	350	NP_001314772.1	40.728	302	164	7	17	311	34	327	210	59.27
galanin receptor type 2 [Mus musculus]	Mus musculus	193	193	0.95	1e-57	36.17	371	NP_034384.3	36.17	329	195	5	17	344	25	339	193	55.32
galanin receptor type 2 [Mus musculus]	Mus musculus	193	193	0.95	2e-57	36.17	371	AAC36589.1	36.17	329	195	5	17	344	25	339	193	55.32
galanin receptor 2 [Mus musculus]	Mus musculus	192	192	0.95	4e-57	35.67	371	AAC95468.1	35.671	328	197	4	17	344	25	338	192	55.18
KISS1 receptor a [Danio rerio]	Danio rerio	182	182	0.94	2e-53	32.44	366	NP_001099149.2	32.44	336	207	7	19	345	39	363	182	52.38
Kiss1ra [Danio rerio]	Danio rerio	182	182	0.94	2e-53	32.54	362	ADV33382.1	32.537	335	206	7	19	344	39	362	182	52.54
Oprm1 protein [Danio rerio]	Danio rerio	174	174	0.93	2e-50	34.15	382	AAI63729.1	34.154	325	204	6	14	335	58	375	174	54.15
G_PROTEIN_RECEP_F1_2 domain-containing protein [Caenorhabditis elegans]	Caenorhabditis elegans	133	133	0.97	3e-35	26.9	381	NP_001023088.1	26.901	342	233	6	8	343	21	351	133	47.37
G_PROTEIN_RECEP_F1_2 domain-containing protein [Caenorhabditis elegans]	Caenorhabditis elegans	124	124	0.82	1e-31	27.67	403	NP_493666.2	27.673	318	197	10	17	302	30	346	124	49.69
Neuropeptide receptor 22 [Caenorhabditis elegans]	Caenorhabditis elegans	123	123	0.85	2e-31	30.56	427	NP_001023540.1	30.556	324	188	11	33	328	67	381	123	49.07
Neuropeptide receptor 22 [Caenorhabditis elegans]	Caenorhabditis elegans	120	120	0.8	3e-30	30.79	434	NP_001023541.1	30.795	302	176	9	33	310	67	359	120	49.67
AstC-R_Crassostrea_gigas
Description	Scientific Name	Max Score	Total Score	Query Cover	E value	Per. ident	Acc. Len	Accession #	% identity	alignment length	mismatches	gap opens	q. start	q. end	s. start	s. end	bit score	% positives
allatostatin C/drostatin C receptor 1 [Drosophila melanogaster]	Drosophila melanogaster	300	300	0.77	6e-97	45.45	467	AAG54080.1	45.455	363	185	5	8	361	20	378	300	61.71
allatostatin C receptor 1 [Drosophila melanogaster]	Drosophila melanogaster	300	300	0.77	8e-97	45.45	483	NP_649040.2	45.455	363	185	5	8	361	36	394	300	61.71
allatostatin C/drostatin C receptor 1 [Drosophila melanogaster]	Drosophila melanogaster	296	296	0.67	5e-95	47.59	489	AAL02125.1	47.588	311	159	2	55	363	92	400	296	65.59
somatostatin receptor type 4 [Mus musculus]	Mus musculus	251	251	0.66	2e-78	44.26	385	NP_033245.2	44.262	305	157	6	32	333	27	321	251	63.93
mCG18943 [Mus musculus]	Mus musculus	251	251	0.66	3e-78	44.26	385	EDL28531.1	44.262	305	157	6	32	333	27	321	251	63.93
somatostatin receptor type 1 [Mus musculus]	Mus musculus	248	248	0.65	5e-77	42.21	391	NP_033242.1	42.208	308	156	7	34	333	43	336	248	66.88
somatostatin receptor type 5 [Danio rerio]	Danio rerio	228	228	0.74	9e-70	38.24	383	NP_998462.1	38.244	353	194	7	21	358	3	346	228	59.21
opioid receptor, delta 1a [Danio rerio]	Danio rerio	202	202	0.65	2e-59	37.85	374	NP_571333.2	37.855	317	164	7	32	331	34	334	202	57.1
kappa-type opioid receptor isoform 1x [Danio rerio]	Danio rerio	202	202	0.87	2e-59	34.4	404	NP_001305709.1	34.398	407	233	10	9	406	16	397	202	53.07
G_PROTEIN_RECEP_F1_2 domain-containing protein [Caenorhabditis elegans]	Caenorhabditis elegans	153	153	0.72	1e-41	31.94	373	NP_510833.3	31.944	360	207	11	30	360	2	352	153	51.39
G_PROTEIN_RECEP_F1_2 domain-containing protein [Caenorhabditis elegans]	Caenorhabditis elegans	152	152	0.86	8e-41	28.44	440	NP_503056.4	28.44	436	236	14	38	430	15	417	152	46.1
G_PROTEIN_RECEP_F1_2 domain-containing protein [Caenorhabditis elegans]	Caenorhabditis elegans	124	124	0.7	1e-30	26.14	402	NP_509725.2	26.14	329	226	6	15	337	11	328	124	47.42
AstC-R [Aplysia californica]
Description	Scientific Name	Max Score	Total Score	Query Cover	E value	Per. ident	Acc. Len	Accession #	% identity	alignment length	mismatches	gap opens	q. start	q. end	s. start	s. end	bit score	% positives
IP03254p [Drosophila melanogaster]	Drosophila melanogaster	294	294	0.87	8e-95	43.16	485	ABO52826.1	43.158	380	202	4	12	384	29	401	294	61.32
allatostatin C/drostatin C receptor 1 [Drosophila melanogaster]	Drosophila melanogaster	294	294	0.87	1e-94	43.16	489	AAL02125.1	43.158	380	202	4	12	384	33	405	294	61.32
somatostatin receptor [Drosophila melanogaster]	Drosophila melanogaster	295	295	0.87	2e-94	43.16	547	AAK31793.1	43.158	380	202	4	12	384	91	463	295	61.32
allatostatin C receptor 2, isoform E [Drosophila melanogaster]	Drosophila melanogaster	295	295	0.87	3e-94	43.16	549	NP_001027135.2	43.158	380	202	4	12	384	93	465	295	61.32
allatostatin C receptor 2, isoform D [Drosophila melanogaster]	Drosophila melanogaster	295	295	0.87	4e-94	43.16	567	NP_001262015.1	43.158	380	202	4	12	384	93	465	295	61.32
somatostatin receptor type 2 isoform A [Mus musculus]	Mus musculus	234	234	0.77	2e-72	40.63	369	NP_001036071.1	40.634	347	180	8	46	373	20	359	234	61.96
somatostatin receptor type 2 isoform B [Mus musculus]	Mus musculus	231	231	0.74	2e-71	41.54	346	NP_033243.2	41.538	325	175	7	46	362	20	337	231	64
somatostatin receptor (SSTR2B) [Mus musculus]	Mus musculus	231	231	0.74	2e-71	41.54	346	CAA48766.1	41.538	325	175	7	46	362	20	337	231	64
somatostatin receptor type 5 [Danio rerio]	Danio rerio	213	213	0.8	6e-64	37.05	383	NP_998462.1	37.047	359	196	8	66	407	37	382	213	57.66
opioid receptor, delta 1a [Danio rerio]	Danio rerio	203	203	0.8	2e-60	36.93	374	NP_571333.2	36.932	352	190	9	5	347	6	334	203	54.55
neuropeptides B/W receptor type 2b [Danio rerio]	Danio rerio	196	196	0.75	5e-58	39.02	339	NP_001025429.1	39.024	328	189	5	34	353	12	336	196	58.54
G_PROTEIN_RECEP_F1_2 domain-containing protein [Caenorhabditis elegans]	Caenorhabditis elegans	150	150	0.78	9e-41	28.18	373	NP_510833.3	28.177	362	219	8	40	374	3	350	150	49.72
G_PROTEIN_RECEP_F1_2 domain-containing protein [Caenorhabditis elegans]	Caenorhabditis elegans	147	147	0.72	2e-39	30.88	440	NP_503056.4	30.882	340	194	9	45	350	17	349	147	50.29
G_PROTEIN_RECEP_F1_2 domain-containing protein [Caenorhabditis elegans]	Caenorhabditis elegans	133	133	0.7	4e-34	28.48	436	NP_001355490.1	28.481	316	207	7	47	347	2	313	133	51.9
gnl|Lotgi1|114263 L. gigantea [353AA]
Description	Scientific Name	Max Score	Total Score	Query Cover	E value	Per. ident	Acc. Len	Accession #	% identity	alignment length	mismatches	gap opens	q. start	q. end	s. start	s. end	bit score	% positives
ETHR, isoform C [Drosophila melanogaster]	Drosophila melanogaster	215	215	0.84	2e-65	39.6	471	NP_001287439.1	39.604	303	178	4	22	320	6	307	215	60.73
G-protein coupled receptor [Drosophila melanogaster]	Drosophila melanogaster	215	215	0.84	2e-65	39.6	471	AAO20966.1	39.604	303	178	4	22	320	6	307	215	60.73
FI01139p [Drosophila melanogaster]	Drosophila melanogaster	214	214	0.84	1e-63	39.6	589	ADC55506.1	39.604	303	178	4	22	320	124	425	214	60.73
IP16324p [Drosophila melanogaster]	Drosophila melanogaster	214	214	0.84	1e-63	39.6	591	ACK77626.1	39.604	303	178	4	22	320	126	427	214	60.73
ETHR, isoform B [Drosophila melanogaster]	Drosophila melanogaster	186	186	0.85	2e-54	35.45	461	NP_996255.1	35.455	330	183	6	22	322	6	334	186	53.03
growth hormone secretagogue receptor type 1 [Mus musculus]	Mus musculus	143	143	0.88	1e-38	31.76	364	NP_796304.1	31.761	318	204	7	29	342	45	353	143	52.2
KISS1 receptor a [Danio rerio]	Danio rerio	142	142	0.81	3e-38	31.08	366	NP_001099149.2	31.081	296	187	8	35	322	45	331	142	53.38
G protein-coupled receptor 54-1 [Danio rerio]	Danio rerio	142	142	0.81	4e-38	31.08	355	ABV44612.1	31.081	296	187	8	35	322	45	331	142	53.38
Kiss1ra [Danio rerio]	Danio rerio	142	142	0.81	5e-38	31.08	362	ADV33382.1	31.081	296	187	8	35	322	45	331	142	53.38
orexin receptor type 2 isoform 2 [Mus musculus]	Mus musculus	132	132	0.87	1e-33	30.14	443	NP_001351480.1	30.145	345	202	9	26	335	53	393	132	46.38
orexin receptor type 2 isoform 1 [Mus musculus]	Mus musculus	131	131	0.87	2e-33	30.14	460	NP_945200.1	30.145	345	202	9	26	335	53	393	131	46.38
G_PROTEIN_RECEP_F1_2 domain-containing protein [Caenorhabditis elegans]	Caenorhabditis elegans	124	124	0.81	1e-31	29.71	403	NP_493666.2	29.712	313	194	9	36	323	41	352	124	49.52
Neuropeptide receptor 22 [Caenorhabditis elegans]	Caenorhabditis elegans	111	111	0.86	6e-27	28.97	434	NP_001023541.1	28.972	321	201	10	43	346	67	377	111	48.29
Neuropeptide receptor 22 [Caenorhabditis elegans]	Caenorhabditis elegans	111	111	0.86	7e-27	28.17	427	NP_001023540.1	28.173	323	207	9	43	348	67	381	111	47.37
lcl|K1QK27 C. gigas [404AA]
Description	Scientific Name	Max Score	Total Score	Query Cover	E value	Per. ident	Acc. Len	Accession #	% identity	alignment length	mismatches	gap opens	q. start	q. end	s. start	s. end	bit score	% positives
ETHR, isoform C [Drosophila melanogaster]	Drosophila melanogaster	217	217	0.83	2e-65	36.76	471	NP_001287439.1	36.765	340	211	2	26	364	2	338	217	57.06
G-protein coupled receptor [Drosophila melanogaster]	Drosophila melanogaster	217	217	0.83	2e-65	36.76	471	AAO20966.1	36.765	340	211	2	26	364	2	338	217	57.06
ETHR, isoform B [Drosophila melanogaster]	Drosophila melanogaster	209	209	0.75	1e-62	36.47	461	NP_996255.1	36.474	329	183	3	26	328	2	330	209	53.8
orexin receptor type 2 isoform 2 [Mus musculus]	Mus musculus	124	124	0.85	1e-30	25.58	443	NP_001351480.1	25.581	387	226	12	27	372	50	415	124	45.74
orexin receptor type 2 isoform 1 [Mus musculus]	Mus musculus	124	124	0.86	1e-30	25.51	460	NP_945200.1	25.51	392	230	12	22	372	45	415	124	45.41
growth hormone secretagogue receptor type 1 [Mus musculus]	Mus musculus	121	121	0.7	8e-30	29.76	364	NP_796304.1	29.758	289	191	8	44	328	52	332	121	51.9
growth hormone secretagogue receptor a [Danio rerio]	Danio rerio	118	118	0.78	7e-29	28.35	360	NP_001139744.1	28.354	328	218	11	9	327	8	327	118	50.61
G_PROTEIN_RECEP_F1_2 domain-containing protein [Caenorhabditis elegans]	Caenorhabditis elegans	114	114	0.73	7e-28	28.29	381	NP_001023088.1	28.289	304	195	9	33	329	28	315	114	49.34
G_PROTEIN_RECEP_F1_2 domain-containing protein [Caenorhabditis elegans]	Caenorhabditis elegans	102	102	0.74	1e-23	26.63	400	NP_509515.3	26.625	323	203	11	38	339	55	364	102	48.3
G_PROTEIN_RECEP_F1_2 domain-containing protein [Caenorhabditis elegans]	Caenorhabditis elegans	102	102	0.74	2e-23	25.08	403	NP_493666.2	25.077	323	217	7	33	332	30	350	102	48.3
neuropeptide Y receptor Y8a [Danio rerio]	Danio rerio	99.4	99.4	0.73	6e-22	24.84	373	NP_571512.1	24.841	314	204	9	39	336	35	332	99.4	46.5
G-protein coupled receptor 39-1a [Danio rerio]	Danio rerio	98.2	98.2	0.76	3e-21	24.26	440	ABU53897.1	24.26	338	217	15	28	337	14	340	98.2	46.75
gnl|Lotgi1|122499 L. gigantea [374AA]
Description	Scientific Name	Max Score	Total Score	Query Cover	E value	Per. ident	Acc. Len	Accession #	% identity	alignment length	mismatches	gap opens	q. start	q. end	s. start	s. end	bit score	% positives
thyrotropin-releasing hormone receptor b [Danio rerio]	Danio rerio	305	305	0.9	2e-100	46.61	399	NP_001108160.1	46.608	339	175	4	28	366	2	334	305	65.78
thyrotropin-releasing hormone receptor [Mus musculus]	Mus musculus	283	283	0.91	1e-91	43.52	393	NP_038724.1	43.516	347	181	6	26	366	2	339	283	63.4
thyrotropin releasing hormone receptor 2 [Danio rerio]	Danio rerio	281	281	0.86	1e-89	44.78	497	NP_001037811.1	44.776	335	156	5	44	366	27	344	281	61.79
thyrotropin releasing hormone receptor 2 [Mus musculus]	Mus musculus	259	259	0.79	2e-82	44.63	382	NP_573465.1	44.631	298	152	4	61	358	35	319	259	61.07
Thyroliberin receptor [Caenorhabditis elegans]	Caenorhabditis elegans	214	214	0.81	1e-65	40.69	395	NP_491990.1	40.694	317	171	5	58	362	42	353	214	57.41
thyrotropin-releasing hormone receptor 2 [Mus musculus]	Mus musculus	188	188	0.55	9e-57	45.15	251	AAG17713.1	45.146	206	107	3	61	266	35	234	188	63.59
ETHR, isoform C [Drosophila melanogaster]	Drosophila melanogaster	169	169	0.83	1e-47	33.85	471	NP_001287439.1	33.851	322	181	6	57	369	19	317	169	54.04
G-protein coupled receptor [Drosophila melanogaster]	Drosophila melanogaster	169	169	0.83	1e-47	33.85	471	AAO20966.1	33.851	322	181	6	57	369	19	317	169	54.04
IP16324p [Drosophila melanogaster]	Drosophila melanogaster	168	168	0.83	2e-46	33.85	591	ACK77626.1	33.851	322	181	6	57	369	139	437	168	54.04
growth hormone secretagogue receptor a [Danio rerio]	Danio rerio	130	130	0.82	9e-34	30.41	360	NP_001139744.1	30.408	319	184	9	49	357	37	327	130	49.53
G_PROTEIN_RECEP_F1_2 domain-containing protein [Caenorhabditis elegans]	Caenorhabditis elegans	120	120	0.81	3e-30	30.27	403	NP_493666.2	30.267	337	176	12	54	358	37	346	120	46.29
G_PROTEIN_RECEP_F1_2 domain-containing protein [Caenorhabditis elegans]	Caenorhabditis elegans	100	100	0.8	7e-23	32.63	425	NP_001024525.1	32.628	331	180	14	60	359	87	405	100	48.64
G_PROTEIN_RECEP_F1_2 domain-containing protein [Caenorhabditis elegans]	Caenorhabditis elegans	95.9	95.9	0.89	2e-21	26.59	381	NP_001023088.1	26.59	346	209	10	32	367	16	326	95.9	45.66
G_PROTEIN_RECEP_F1_2 domain-containing protein [Caenorhabditis elegans]	Caenorhabditis elegans	96.3	96.3	0.8	2e-21	30.66	445	NP_001024524.1	30.659	349	183	14	60	359	87	425	96.3	46.13
K1RI25 C. gigas [558AA]
Description	Scientific Name	Max Score	Total Score	Query Cover	E value	Per. ident	Acc. Len	Accession #	% identity	alignment length	mismatches	gap opens	q. start	q. end	s. start	s. end	bit score	% positives
pyrokinin 1 receptor, isoform D [Drosophila melanogaster]	Drosophila melanogaster	281	281	0.63	1e-88	39.54	430	NP_001014620.1	39.541	392	190	7	107	463	12	391	281	56.63
pyrokinin 2 receptor 1 [Drosophila melanogaster]	Drosophila melanogaster	251	251	0.6	1e-74	40.46	660	NP_731790.1	40.462	346	163	7	107	442	99	411	251	57.51
G-protein coupled receptor [Drosophila melanogaster]	Drosophila melanogaster	251	251	0.6	1e-74	40.46	658	AAQ19543.1	40.462	346	163	7	107	442	99	411	251	57.51
pyrokinin 2 receptor 2, isoform A [Drosophila melanogaster]	Drosophila melanogaster	229	229	0.58	4e-67	39.09	599	NP_731788.1	39.091	330	165	4	112	436	63	361	229	57.88
neuromedin U receptor 1 [Mus musculus]	Mus musculus	215	215	0.6	3e-63	35.76	405	EDL40217.1	35.756	344	203	7	104	442	28	358	215	56.69
neuromedin-U receptor 1 isoform 2 [Mus musculus]	Mus musculus	215	215	0.6	3e-63	35.76	405	NP_034471.1	35.756	344	203	7	104	442	28	358	215	56.69
Neuromedin U receptor 2 [Mus musculus]	Mus musculus	214	214	0.6	4e-63	34.71	395	AAI37612.1	34.706	340	192	5	107	443	31	343	214	57.94
neuromedin-U receptor 2 [Mus musculus]	Mus musculus	214	214	0.6	4e-63	34.71	395	NP_694719.2	34.706	340	192	5	107	443	31	343	214	57.94
neuromedin-U receptor 1 isoform 1 [Mus musculus]	Mus musculus	215	215	0.6	6e-63	35.76	428	NP_001306156.1	35.756	344	203	7	104	442	51	381	215	56.69
G_PROTEIN_RECEP_F1_2 domain-containing protein [Caenorhabditis elegans]	Caenorhabditis elegans	211	211	0.63	3e-62	34.74	403	NP_493666.2	34.737	380	200	9	108	463	24	379	211	53.68
G_PROTEIN_RECEP_F1_2 domain-containing protein [Caenorhabditis elegans]	Caenorhabditis elegans	148	148	0.57	4e-39	29.73	400	NP_509515.3	29.73	333	192	10	118	436	54	358	148	50.45
G_PROTEIN_RECEP_F1_2 domain-containing protein [Caenorhabditis elegans]	Caenorhabditis elegans	139	139	0.56	2e-35	29.17	425	NP_001024525.1	29.167	336	214	9	118	434	78	408	139	50.6
G_PROTEIN_RECEP_F1_2 domain-containing protein [Caenorhabditis elegans]	Caenorhabditis elegans	133	133	0.56	2e-33	28.21	445	NP_001024524.1	28.212	358	209	10	118	434	78	428	133	48.32
SST-R3 [Aplysia californica] ('Class-A_GPCR1' naming from Pfam)
Description	Scientific Name	Max Score	Total Score	Query Cover	E value	Per. ident	Acc. Len	Accession #	% identity	alignment length	mismatches	gap opens	q. start	q. end	s. start	s. end	bit score	% positives
CNMamide receptor [Drosophila melanogaster]	Drosophila melanogaster	95.9	95.9	0.45	5e-21	32.97	480	NP_001027122.2	32.973	185	116	3	59	243	66	242	95.9	48.11
peptide receptor GPCR [Drosophila melanogaster]	Drosophila melanogaster	95.9	95.9	0.45	6e-21	32.97	480	AAP45004.1	32.973	185	116	3	59	243	66	242	95.9	48.11
RE32713p [Drosophila melanogaster]	Drosophila melanogaster	95.5	95.5	0.45	8e-21	32.97	480	ABC86271.1	32.973	185	116	3	59	243	66	242	95.5	48.11
G_PROTEIN_RECEP_F1_2 domain-containing protein [Caenorhabditis elegans]	Caenorhabditis elegans	67.8	67.8	0.73	3e-12	25.24	374	NP_001256231.1	25.24	313	183	11	58	352	14	293	67.8	44.73
G_PROTEIN_RECEP_F1_2 domain-containing protein [Caenorhabditis elegans]	Caenorhabditis elegans	67.8	67.8	0.73	3e-12	25.24	401	NP_001256232.1	25.24	313	183	11	58	352	14	293	67.8	44.73
G_PROTEIN_RECEP_F1_2 domain-containing protein [Caenorhabditis elegans]	Caenorhabditis elegans	67.4	67.4	0.73	4e-12	25.88	392	NP_001256233.1	25.879	313	181	13	58	352	14	293	67.4	45.37
somatostatin receptor type 4 [Mus musculus]	Mus musculus	67.4	67.4	0.74	4e-11	24.34	385	NP_033245.2	24.342	304	197	11	61	361	53	326	67.4	45.39
mCG18943 [Mus musculus]	Mus musculus	67	67	0.74	4e-11	24.34	385	EDL28531.1	24.342	304	197	11	61	361	53	326	67	45.39
somatostatin receptor type 4 [Mus musculus]	Mus musculus	63.9	63.9	0.74	4e-10	24.35	384	AAA67561.1	24.351	308	192	11	61	361	52	325	63.9	43.83
thyrotropin releasing hormone receptor 2 [Danio rerio]	Danio rerio	57.8	57.8	0.75	5e-08	24.49	497	NP_001037811.1	24.49	343	189	12	61	366	40	349	57.8	38.78
nociceptin receptor isoform 1x [Danio rerio]	Danio rerio	53.9	53.9	0.79	6e-07	21.92	395	NP_001305986.1	21.922	333	210	9	36	354	27	323	53.9	42.04
nociceptin receptor isoform 1 [Danio rerio]	Danio rerio	53.9	53.9	0.79	7e-07	21.92	363	NP_991152.1	21.922	333	210	9	36	354	27	323	53.9	42.04
Cg_XP_011450519.2 ('Class-A_GPCR' naming from Pfam)
Description	Scientific Name	Max Score	Total Score	Query Cover	E value	Per. ident	Acc. Len	Accession #	% identity	alignment length	mismatches	gap opens	q. start	q. end	s. start	s. end	bit score	% positives
G_PROTEIN_RECEP_F1_2 domain-containing protein [Caenorhabditis elegans]	Caenorhabditis elegans	60.1	60.1	0.84	2e-09	23.22	433	NP_506168.2	23.224	366	205	13	27	325	22	378	60.1	43.17
G_PROTEIN_RECEP_F1_2 domain-containing protein [Caenorhabditis elegans]	Caenorhabditis elegans	60.1	60.1	0.84	2e-09	23.22	444	NP_001360519.1	23.224	366	205	13	27	325	33	389	60.1	43.17
putative PRXamide receptor [Drosophila melanogaster]	Drosophila melanogaster	57	57	0.77	3e-08	23.61	658	AAN10042.1	23.611	288	200	6	35	310	120	399	57	40.62
G-protein coupled receptor [Drosophila melanogaster]	Drosophila melanogaster	56.6	56.6	0.77	3e-08	23.61	658	AAQ19543.1	23.611	288	200	6	35	310	120	399	56.6	40.62
pyrokinin 2 receptor 1 [Drosophila melanogaster]	Drosophila melanogaster	56.6	56.6	0.77	3e-08	23.61	660	NP_731790.1	23.611	288	200	6	35	310	120	399	56.6	40.62
G-protein coupled receptor [Drosophila melanogaster]	Drosophila melanogaster	55.5	55.5	0.84	7e-08	24.51	595	AAQ19544.1	24.51	306	220	6	35	333	75	376	55.5	40.2
pyrokinin 2 receptor 2, isoform A [Drosophila melanogaster]	Drosophila melanogaster	55.5	55.5	0.84	7e-08	24.51	599	NP_731788.1	24.51	306	220	6	35	333	79	380	55.5	40.2
G-protein coupled receptor 39 [Mus musculus]	Mus musculus	56.2	56.2	0.78	1e-07	23.82	456	NP_081953.2	23.824	319	200	12	35	313	43	358	56.2	45.14
RecName: Full=G-protein coupled receptor 39 [Mus musculus]	Mus musculus	56.2	56.2	0.78	1e-07	23.68	456	Q5U431.1	23.676	321	198	12	35	313	43	358	56.2	44.86
G_PROTEIN_RECEP_F1_2 domain-containing protein [Caenorhabditis elegans]	Caenorhabditis elegans	53.9	53.9	0.41	2e-07	25.33	360	NP_505004.1	25.333	150	108	2	31	177	15	163	53.9	48.67
G-protein coupled receptor 39-1b [Mus musculus]	Mus musculus	44.3	44.3	0.4	0.0006	25	315	ABU53901.1	25	160	101	6	35	176	43	201	44.3	46.88
SSTR2 [Aplysia californica] ('Class-A_GPCR2' naming from Pfam)
Description	Scientific Name	Max Score	Total Score	Query Cover	E value	Per. ident	Acc. Len	Accession #	% identity	alignment length	mismatches	gap opens	q. start	q. end	s. start	s. end	bit score	% positives
G_PROTEIN_RECEP_F1_2 domain-containing protein [Caenorhabditis elegans]	Caenorhabditis elegans	46.6	46.6	0.88	4e-05	23.81	433	NP_506168.2	23.81	357	198	11	36	334	30	370	46.6	40.06
G_PROTEIN_RECEP_F1_2 domain-containing protein [Caenorhabditis elegans]	Caenorhabditis elegans	46.2	46.2	0.88	6e-05	23.81	444	NP_001360519.1	23.81	357	198	11	36	334	41	381	46.2	40.06
somatostatin receptor type 2 isoform B [Mus musculus]	Mus musculus	42.4	42.4	0.94	0.002	24.62	346	NP_033243.2	24.62	329	200	13	13	330	35	326	42.4	41.34
somatostatin receptor type 2 isoform A [Mus musculus]	Mus musculus	42.4	42.4	0.95	0.002	24.55	369	NP_001036071.1	24.551	334	204	13	9	331	31	327	42.4	41.32
somatostatin receptor (SSTR2B) [Mus musculus]	Mus musculus	41.2	41.2	0.94	0.005	24.32	346	CAA48766.1	24.316	329	201	13	13	330	35	326	41.2	41.34
Cg_XP_011428314.2
Description	Scientific Name	Max Score	Total Score	Query Cover	E value	Per. ident	Acc. Len	Accession #	% identity	alignment length	mismatches	gap opens	q. start	q. end	s. start	s. end	bit score	% positives
Sex peptide receptor, isoform C [Drosophila melanogaster]	Drosophila melanogaster	108	108	0.86	5e-26	27.27	435	NP_001284892.1	27.273	341	186	13	32	327	97	420	108	48.68
Sex peptide receptor, isoform D [Drosophila melanogaster]	Drosophila melanogaster	108	108	0.86	1e-25	27.27	512	NP_001368972.1	27.273	341	186	13	32	327	97	420	108	48.68
thyrotropin-releasing hormone receptor b [Danio rerio]	Danio rerio	77.4	77.4	0.95	1e-14	25.99	399	NP_001108160.1	25.995	377	192	14	13	337	12	353	77.4	44.3
G_PROTEIN_RECEP_F1_2 domain-containing protein [Caenorhabditis elegans]	Caenorhabditis elegans	73.2	73.2	0.87	8e-14	25.23	434	NP_509470.3	25.231	325	188	9	5	303	31	326	73.2	44
sex peptide receptor [Drosophila melanogaster]	Drosophila melanogaster	69.7	69.7	0.58	4e-13	25.52	242	ADO40410.1	25.523	239	128	8	127	327	1	227	69.7	45.61
probable G-protein coupled receptor 139 [Danio rerio]	Danio rerio	68.2	68.2	0.76	1e-11	26.64	363	NP_001352082.1	26.642	274	173	9	37	297	38	296	68.2	44.89
G_PROTEIN_RECEP_F1_2 domain-containing protein [Caenorhabditis elegans]	Caenorhabditis elegans	65.9	65.9	0.81	2e-11	25.24	417	NP_741870.2	25.243	309	187	14	32	311	23	316	65.9	46.93
G_PROTEIN_RECEP_F1_2 domain-containing protein [Caenorhabditis elegans]	Caenorhabditis elegans	65.9	65.9	0.81	2e-11	25.24	421	NP_001123090.1	25.243	309	187	14	32	311	32	325	65.9	46.93
thyrotropin-releasing hormone receptor [Mus musculus]	Mus musculus	67	67	0.92	3e-11	24.8	393	NP_038724.1	24.796	367	196	14	25	341	26	362	67	43.05
probable G-protein coupled receptor 139 [Mus musculus]	Mus musculus	65.5	65.5	0.78	7e-11	26.32	345	NP_001019309.1	26.316	285	167	10	28	297	22	278	65.5	45.26
thyrotropin-releasing hormone receptor 2 [Mus musculus]	Mus musculus	60.5	60.5	0.37	2e-09	27.86	251	AAG17713.1	27.857	140	71	4	35	161	33	155	60.5	50.71
thyrotropin releasing hormone receptor 2 [Mus musculus]	Mus musculus	60.8	60.8	0.37	3e-09	27.86	382	NP_573465.1	27.857	140	71	4	35	161	33	155	60.8	50.71
thyrotropin releasing hormone receptor 2 [Danio rerio]	Danio rerio	55.8	55.8	0.81	2e-07	23.65	497	NP_001037811.1	23.653	334	167	13	33	311	40	340	55.8	41.92
EKC19941 C. gigas [411AA]
Description	Scientific Name	Max Score	Total Score	Query Cover	E value	Per. ident	Acc. Len	Accession #	% identity	alignment length	mismatches	gap opens	q. start	q. end	s. start	s. end	bit score	% positives
peptide receptor GPCR [Drosophila melanogaster]	Drosophila melanogaster	105	191	0.77	3e-24	37.08	545	AAP50844.1	37.079	178	104	2	6	175	28	205	105	53.93
proctolin receptor, isoform D [Drosophila melanogaster]	Drosophila melanogaster	105	192	0.75	3e-24	40	545	NP_001014723.1	34.132	167	92	4	166	323	334	491	86.3	53.89
Thyroliberin receptor [Caenorhabditis elegans]	Caenorhabditis elegans	94.4	94.4	0.72	1e-20	26.79	395	NP_491990.1	26.786	336	187	12	28	326	42	355	94.4	44.94
G_PROTEIN_RECEP_F1_2 domain-containing protein [Caenorhabditis elegans]	Caenorhabditis elegans	90.9	90.9	0.85	2e-19	25.94	409	NP_001343646.1	25.936	374	236	13	23	375	9	362	90.9	45.19
thyrotropin-releasing hormone receptor [Mus musculus]	Mus musculus	89.7	89.7	0.84	1e-18	26.98	393	NP_038724.1	26.975	367	232	12	3	350	10	359	89.7	43.87
G_PROTEIN_RECEP_F1_2 domain-containing protein [Caenorhabditis elegans]	Caenorhabditis elegans	88.2	88.2	0.82	2e-18	25.85	432	NP_504746.1	25.852	352	230	13	23	363	9	340	88.2	46.02
G-protein coupled receptor [Drosophila melanogaster]	Drosophila melanogaster	88.6	88.6	0.77	3e-18	26.61	658	AAQ19543.1	26.606	327	210	12	2	321	97	400	88.6	45.87
growth hormone secretagogue receptor a [Danio rerio]	Danio rerio	87.4	87.4	0.71	7e-18	24.83	360	NP_001139744.1	24.834	302	198	9	32	324	51	332	87.4	46.36
thyrotropin releasing hormone receptor 2 [Danio rerio]	Danio rerio	81.6	81.6	0.84	1e-15	26.34	497	NP_001037811.1	26.343	391	204	17	24	371	37	386	81.6	42.71
probable G-protein coupled receptor 139 [Danio rerio]	Danio rerio	80.1	80.1	0.71	2e-15	25.56	363	NP_001352082.1	25.559	313	170	12	28	319	35	305	80.1	41.85
growth hormone secretagogue receptor type 1 [Mus musculus]	Mus musculus	77	77	0.71	2e-14	25.57	364	NP_796304.1	25.574	305	190	13	32	323	56	336	77	44.59
mCG18943 [Mus musculus]	Mus musculus	76.3	76.3	0.74	4e-14	26.85	385	EDL28531.1	26.852	324	178	14	18	325	44	324	76.3	45.06
EKC37857 C. gigas [462AA]
Description	Scientific Name	Max Score	Total Score	Query Cover	E value	Per. ident	Acc. Len	Accession #	% identity	alignment length	mismatches	gap opens	q. start	q. end	s. start	s. end	bit score	% positives
FMRFamide receptor, isoform B [Drosophila melanogaster]	Drosophila melanogaster	162	162	0.62	1e-43	27.61	549	NP_001261347.1	27.609	297	202	4	49	338	111	401	162	57.58
G_PROTEIN_RECEP_F1_2 domain-containing protein [Caenorhabditis elegans]	Caenorhabditis elegans	139	139	0.61	2e-36	30.29	390	NP_001370911.1	30.293	307	183	7	54	338	66	363	139	51.14
G_PROTEIN_RECEP_F1_2 domain-containing protein [Caenorhabditis elegans]	Caenorhabditis elegans	139	139	0.61	3e-36	30.29	387	NP_001294552.1	30.293	307	183	7	54	338	66	363	139	51.14
G_PROTEIN_RECEP_F1_2 domain-containing protein [Caenorhabditis elegans]	Caenorhabditis elegans	139	139	0.62	6e-36	30	432	NP_504746.1	30	300	195	6	53	342	6	300	139	53
Sex peptide receptor, isoform D [Drosophila melanogaster]	Drosophila melanogaster	102	102	0.67	1e-22	25.72	512	NP_001368972.1	25.723	346	207	12	55	364	93	424	102	46.24
Sex peptide receptor, isoform C [Drosophila melanogaster]	Drosophila melanogaster	100	100	0.67	2e-22	25.72	435	NP_001284892.1	25.723	346	207	12	55	364	93	424	100	46.24
thyrotropin-releasing hormone receptor b [Danio rerio]	Danio rerio	95.9	95.9	0.82	2e-20	27.18	399	NP_001108160.1	27.184	412	232	20	22	400	1	377	95.9	45.63
probable G-protein coupled receptor 139 [Danio rerio]	Danio rerio	90.5	90.5	0.62	8e-19	25.24	363	NP_001352082.1	25.243	309	183	10	61	348	35	316	90.5	47.25
thyrotropin-releasing hormone receptor [Mus musculus]	Mus musculus	90.1	90.1	0.66	2e-18	28.57	393	NP_038724.1	28.571	343	187	16	43	348	16	337	90.1	48.1
thyrotropin releasing hormone receptor 2 [Mus musculus]	Mus musculus	89.4	89.4	0.63	2e-18	28.48	382	NP_573465.1	28.483	323	179	15	64	357	35	334	89.4	44.27
thyrotropin-releasing hormone receptor 2 [Mus musculus]	Mus musculus	87	87	0.44	2e-18	33.33	251	AAG17713.1	33.333	213	120	9	64	269	35	232	87	49.3
thyrotropin releasing hormone receptor 2 [Danio rerio]	Danio rerio	81.6	81.6	0.66	2e-15	25.22	497	NP_001037811.1	25.217	345	200	15	56	364	36	358	81.6	44.93
gnl|Lotgi1|124239 L. gigantea [360]
Description	Scientific Name	Max Score	Total Score	Query Cover	E value	Per. ident	Acc. Len	Accession #	% identity	alignment length	mismatches	gap opens	q. start	q. end	s. start	s. end	bit score	% positives
G_PROTEIN_RECEP_F1_2 domain-containing protein [Caenorhabditis elegans]	Caenorhabditis elegans	173	173	0.88	4e-49	34.34	487	NP_505697.3	34.337	332	194	10	15	334	24	343	173	53.92
G_PROTEIN_RECEP_F1_2 domain-containing protein [Caenorhabditis elegans]	Caenorhabditis elegans	168	168	0.89	8e-48	31.82	429	NP_504431.2	31.818	352	203	10	8	328	11	356	168	53.69
uncharacterized protein Dmel_CG13229, isoform B [Drosophila melanogaster]	Drosophila melanogaster	166	166	0.86	3e-47	34.55	414	NP_001260880.1	34.545	330	185	11	18	328	72	389	166	57.27
G-protein coupled receptor dmsr-1 [Caenorhabditis elegans]	Caenorhabditis elegans	139	139	0.94	6e-37	27.78	441	NP_741630.1	27.778	378	229	7	17	355	29	401	139	49.47
G-protein coupled receptor dmsr-1 [Caenorhabditis elegans]	Caenorhabditis elegans	139	139	0.94	2e-36	28.04	510	NP_741629.1	28.042	378	228	8	17	355	29	401	139	49.74
G_PROTEIN_RECEP_F1_2 domain-containing protein [Caenorhabditis elegans]	Caenorhabditis elegans	133	133	0.88	3e-35	29.43	379	NP_001379796.1	29.429	333	209	8	11	328	24	345	133	52.25
G_PROTEIN_RECEP_F1_2 domain-containing protein [Caenorhabditis elegans]	Caenorhabditis elegans	133	133	0.88	4e-35	29.43	386	NP_001368505.1	29.429	333	209	8	11	328	31	352	133	52.25
G_PROTEIN_RECEP_F1_2 domain-containing protein [Caenorhabditis elegans]	Caenorhabditis elegans	128	128	0.93	4e-33	29.33	394	NP_497004.1	29.326	341	219	9	13	349	25	347	128	51.03
G_PROTEIN_RECEP_F1_2 domain-containing protein [Caenorhabditis elegans]	Caenorhabditis elegans	128	128	0.95	4e-33	27.2	407	NP_490992.2	27.198	364	232	11	14	356	25	376	128	48.08
G_PROTEIN_RECEP_F1_2 domain-containing protein [Caenorhabditis elegans]	Caenorhabditis elegans	124	124	0.9	9e-32	29.19	401	NP_499413.1	29.189	370	202	13	10	333	22	377	124	49.19
myosuppressin receptor 1, isoform A [Drosophila melanogaster]	Drosophila melanogaster	119	212	0.79	2e-29	40.51	478	NP_647713.2	40.506	158	85	3	10	164	16	167	119	56.96
HL01032p [Drosophila melanogaster]	Drosophila melanogaster	119	212	0.79	2e-29	40.51	478	NP_647713.2	36.943	157	71	4	207	338	275	428	92.8	58.6
G-protein coupled receptor [Drosophila melanogaster]	Drosophila melanogaster	119	209	0.79	2e-29	40.51	478	ACK77620.1	40.506	158	85	3	10	164	16	167	119	56.96
myosuppressin receptor 1, isoform B [Drosophila melanogaster]	Drosophila melanogaster	119	212	0.79	3e-29	40.51	556	ACK77620.1	36.943	157	71	4	207	338	275	428	92.8	58.6
myosuppressin receptor 2, isoform C [Drosophila melanogaster]	Drosophila melanogaster	117	206	0.76	3e-28	40.13	647	AAQ11746.1	40.506	158	85	3	10	164	16	167	119	56.96
probable G-protein coupled receptor 139 [Danio rerio]	Danio rerio	57.8	57.8	0.88	3e-08	23.37	363	NP_001352082.1	23.373	338	201	14	24	343	31	328	57.8	44.38
G-protein-coupled receptor 74 [Mus musculus]	Mus musculus	53.9	53.9	0.89	5e-07	22.49	405	AAK58514.1	22.485	338	215	12	29	350	61	367	53.9	44.97
probable G-protein coupled receptor 139 [Mus musculus]	Mus musculus	53.5	53.5	0.58	8e-07	23.96	345	NP_001019309.1	23.963	217	122	8	114	325	107	285	53.5	46.08
orphan G protein-coupled receptor TRHRL2 [Mus musculus]	Mus musculus	52.4	52.4	0.58	1e-06	23.72	345	AAS55856.1	23.721	215	125	7	114	325	107	285	52.4	45.58
adenosine receptor A2b [Danio rerio]	Danio rerio	41.2	41.2	0.77	0.006	23.28	351	NP_001034902.1	23.279	305	186	12	49	328	33	314	41.2	41.97
lcl|K1PH83 C. gigas [386AA]
Description	Scientific Name	Max Score	Total Score	Query Cover	E value	Per. ident	Acc. Len	Accession #	% identity	alignment length	mismatches	gap opens	q. start	q. end	s. start	s. end	bit score	% positives
G_PROTEIN_RECEP_F1_2 domain-containing protein [Caenorhabditis elegans]	Caenorhabditis elegans	176	176	0.85	2e-50	30.9	429	NP_504431.2	30.899	356	214	8	15	343	27	377	176	52.53
G_PROTEIN_RECEP_F1_2 domain-containing protein [Caenorhabditis elegans]	Caenorhabditis elegans	167	167	0.82	7e-47	34.12	487	NP_505697.3	34.118	340	186	11	19	338	27	348	167	53.24
G-protein coupled receptor dmsr-1 [Caenorhabditis elegans]	Caenorhabditis elegans	165	165	0.82	3e-46	31.86	441	NP_741630.1	31.856	361	199	8	14	331	22	378	165	51.8
G-protein coupled receptor [Drosophila melanogaster]	Drosophila melanogaster	113	205	0.65	3e-27	43.75	478	AAQ11746.1	41.333	150	63	3	207	331	275	424	91.7	60.67
myosuppressin receptor 1, isoform A [Drosophila melanogaster]	Drosophila melanogaster	113	203	0.65	3e-27	43.75	478	NP_647713.2	40.667	150	64	3	207	331	275	424	90.1	60.67
HL01032p [Drosophila melanogaster]	Drosophila melanogaster	113	203	0.65	3e-27	43.75	478	ACK77620.1	41.333	150	63	3	207	331	275	424	90.1	59.33
probable G-protein coupled receptor 139 [Mus musculus]	Mus musculus	75.1	75.1	0.64	6e-14	27.69	345	NP_001019309.1	27.692	260	140	14	110	357	102	325	75.1	50.77
orphan G protein-coupled receptor TRHRL2 [Mus musculus]	Mus musculus	74.3	74.3	0.64	1e-13	26.36	345	AAS55856.1	26.357	258	146	13	110	357	102	325	74.3	50.78
probable G-protein coupled receptor 139 [Danio rerio]	Danio rerio	72	72	0.91	8e-13	23.71	363	NP_001352082.1	23.706	367	222	16	25	376	31	354	72	44.96
thyrotropin-releasing hormone receptor b [Danio rerio]	Danio rerio	62	62	0.9	2e-09	26.03	399	NP_001108160.1	26.027	365	233	14	19	367	21	364	62	42.74
neuromedin U receptor 1 [Mus musculus]	Mus musculus	61.6	61.6	0.79	2e-09	26.17	405	EDL40217.1	26.168	321	204	12	25	329	44	347	61.6	43.3
thyrotropin releasing hormone receptor 2 [Danio rerio]	Danio rerio	58.5	58.5	0.87	2e-08	26.29	497	NP_001037811.1	26.287	369	213	15	10	347	21	361	58.5	42.01
gnl|Lotgi1|153743 L. gigantea [397]
Description	Scientific Name	Max Score	Total Score	Query Cover	E value	Per. ident	Acc. Len	Accession #	% identity	alignment length	mismatches	gap opens	q. start	q. end	s. start	s. end	bit score	% positives
G_PROTEIN_RECEP_F1_2 domain-containing protein [Caenorhabditis elegans]	Caenorhabditis elegans	189	189	0.8	1e-55	33.8	429	NP_504431.2	33.803	355	194	11	30	349	11	359	189	55.77
G-protein coupled receptor dmsr-1 [Caenorhabditis elegans]	Caenorhabditis elegans	166	166	0.86	2e-46	31.41	441	NP_741630.1	31.414	382	220	7	39	382	29	406	166	50.79
G-protein coupled receptor dmsr-1 [Caenorhabditis elegans]	Caenorhabditis elegans	166	166	0.86	9e-46	31.41	510	NP_741629.1	31.414	382	220	7	39	382	29	406	166	50.79
G_PROTEIN_RECEP_F1_2 domain-containing protein [Caenorhabditis elegans]	Caenorhabditis elegans	160	160	0.82	6e-44	28.21	487	NP_505697.3	28.205	351	209	8	23	351	13	342	160	51
G_PROTEIN_RECEP_F1_2 domain-containing protein [Caenorhabditis elegans]	Caenorhabditis elegans	155	155	0.9	1e-42	30.41	394	NP_497004.1	30.411	365	231	8	36	393	26	374	155	50.41
G_PROTEIN_RECEP_F1_2 domain-containing protein [Caenorhabditis elegans]	Caenorhabditis elegans	150	150	0.87	6e-41	30.87	386	NP_001368505.1	30.871	379	218	13	14	359	4	371	150	49.6
G_PROTEIN_RECEP_F1_2 domain-containing protein [Caenorhabditis elegans]	Caenorhabditis elegans	149	149	0.85	9e-41	30.46	379	NP_001379796.1	30.458	371	215	11	21	359	5	364	149	49.6
myosuppressin receptor 1, isoform B [Drosophila melanogaster]	Drosophila melanogaster	112	196	0.7	1e-26	38.12	556	NP_001261324.1	35.862	145	72	3	220	343	273	417	83.2	60.69
HL01032p [Drosophila melanogaster]	Drosophila melanogaster	112	195	0.7	1e-26	38.12	478	ACK77620.1	35.862	145	72	3	220	343	273	417	83.6	60.69
myosuppressin receptor 1, isoform A [Drosophila melanogaster]	Drosophila melanogaster	112	195	0.7	1e-26	38.12	478	NP_647713.2	35.862	145	72	3	220	343	273	417	83.2	60.69
thyrotropin-releasing hormone receptor [Mus musculus]	Mus musculus	57	57	0.86	7e-08	22.49	393	NP_038724.1	22.493	369	224	13	8	349	1	334	57	42.82
orphan G protein-coupled receptor TRHRL2 [Mus musculus]	Mus musculus	52.8	52.8	0.52	1e-06	22.48	345	AAS55856.1	22.477	218	121	7	135	343	107	285	52.8	42.2
probable G-protein coupled receptor 139 [Danio rerio]	Danio rerio	51.6	51.6	0.75	3e-06	21.59	363	NP_001352082.1	21.587	315	188	12	46	343	31	303	51.6	41.9
probable G-protein coupled receptor 139 [Mus musculus]	Mus musculus	51.6	51.6	0.52	3e-06	22.02	345	NP_001019309.1	22.018	218	122	7	135	343	107	285	51.6	42.2
thyrotropin-releasing hormone receptor b [Danio rerio]	Danio rerio	51.6	51.6	0.81	4e-06	24.43	399	NP_001108160.1	24.432	352	192	15	51	372	32	339	51.6	41.76
probable G-protein coupled receptor 142 isoform 2 [Mus musculus]	Mus musculus	40.8	40.8	0.43	0.01	22.99	371	NP_001333701.1	22.989	174	110	5	212	383	219	370	40.8	45.4
probable G-protein coupled receptor 142 isoform 3 [Mus musculus]	Mus musculus	40.8	40.8	0.43	0.011	22.99	348	NP_001366026.1	22.989	174	110	5	212	383	196	347	40.8	45.4
probable G-protein coupled receptor 142 isoform 1 [Mus musculus]	Mus musculus	40.8	40.8	0.43	0.011	22.99	365	NP_861414.1	22.989	174	110	5	212	383	213	364	40.8	45.4
lcl|K1QRX6 C. gigas [401AA]
Description	Scientific Name	Max Score	Total Score	Query Cover	E value	Per. ident	Acc. Len	Accession #	% identity	alignment length	mismatches	gap opens	q. start	q. end	s. start	s. end	bit score	% positives
G_PROTEIN_RECEP_F1_2 domain-containing protein [Caenorhabditis elegans]	Caenorhabditis elegans	174	174	0.82	6e-49	32.27	487	NP_505697.3	32.267	344	205	8	49	377	18	348	174	51.45
G_PROTEIN_RECEP_F1_2 domain-containing protein [Caenorhabditis elegans]	Caenorhabditis elegans	172	172	0.81	8e-49	31.9	429	NP_504431.2	31.897	348	212	9	44	369	15	359	172	55.17
G_PROTEIN_RECEP_F1_2 domain-containing protein [Caenorhabditis elegans]	Caenorhabditis elegans	149	149	0.8	2e-40	29.28	401	NP_499413.1	29.282	362	210	10	51	372	23	378	149	51.66
Sex peptide receptor, isoform C [Drosophila melanogaster]	Drosophila melanogaster	139	139	0.77	1e-36	29.79	435	NP_001284892.1	29.794	339	184	9	61	370	91	404	139	50.15
Sex peptide receptor, isoform D [Drosophila melanogaster]	Drosophila melanogaster	138	138	0.77	8e-36	29.79	512	NP_001368972.1	29.794	339	184	9	61	370	91	404	138	50.15
G-protein coupled receptor [Drosophila melanogaster]	Drosophila melanogaster	129	236	0.73	8e-33	40.6	478	AAQ11746.1	40.602	133	78	1	49	181	15	146	129	67.67
probable G-protein coupled receptor 139 [Danio rerio]	Danio rerio	65.5	65.5	0.78	1e-10	24.85	363	NP_001352082.1	24.848	330	196	13	64	379	31	322	65.5	42.73
probable G-protein coupled receptor 139 [Mus musculus]	Mus musculus	59.7	59.7	0.52	9e-09	25.23	345	NP_001019309.1	25.234	214	121	5	154	363	107	285	59.7	42.99
orphan G protein-coupled receptor TRHRL2 [Mus musculus]	Mus musculus	58.9	58.9	0.52	1e-08	25.23	345	AAS55856.1	25.234	214	121	5	154	363	107	285	58.9	42.99
probable G-protein coupled receptor 142 isoform 1 [Mus musculus]	Mus musculus	50.8	50.8	0.56	6e-06	20.69	365	NP_861414.1	20.69	232	144	5	154	379	152	349	50.8	39.66
gnl|Lotgi1|105773 L. gigantea [346]
Description	Scientific Name	Max Score	Total Score	Query Cover	E value	Per. ident	Acc. Len	Accession #	% identity	alignment length	mismatches	gap opens	q. start	q. end	s. start	s. end	bit score	% positives
G_PROTEIN_RECEP_F1_2 domain-containing protein [Caenorhabditis elegans]	Caenorhabditis elegans	194	194	0.88	8e-58	35.26	429	NP_504431.2	35.26	346	169	12	19	323	30	361	194	55.2
G_PROTEIN_RECEP_F1_2 domain-containing protein [Caenorhabditis elegans]	Caenorhabditis elegans	178	178	0.88	2e-51	34.76	487	NP_505697.3	34.756	328	184	9	20	326	27	345	178	55.18
G-protein coupled receptor dmsr-1 [Caenorhabditis elegans]	Caenorhabditis elegans	168	168	0.88	6e-48	31.18	441	NP_741630.1	31.18	356	191	9	18	323	28	379	168	53.65
G-protein coupled receptor dmsr-1 [Caenorhabditis elegans]	Caenorhabditis elegans	168	168	0.88	3e-47	31.18	510	NP_741629.1	31.18	356	191	9	18	323	28	379	168	53.65
G_PROTEIN_RECEP_F1_2 domain-containing protein [Caenorhabditis elegans]	Caenorhabditis elegans	157	157	0.9	4e-44	31.62	407	NP_490992.2	31.624	351	192	11	9	322	7	346	157	50.14
G_PROTEIN_RECEP_F1_2 domain-containing protein [Caenorhabditis elegans]	Caenorhabditis elegans	145	145	0.92	1e-39	28.61	379	NP_001379796.1	28.612	353	204	7	13	333	24	360	145	50.42
G_PROTEIN_RECEP_F1_2 domain-containing protein [Caenorhabditis elegans]	Caenorhabditis elegans	145	145	0.92	1e-39	28.61	386	NP_001368505.1	28.612	353	204	7	13	333	31	367	145	50.42
Sex peptide receptor, isoform C [Drosophila melanogaster]	Drosophila melanogaster	142	142	0.9	5e-38	28.96	435	NP_001284892.1	28.955	335	206	9	23	334	91	416	142	54.03
Sex peptide receptor, isoform D [Drosophila melanogaster]	Drosophila melanogaster	141	141	0.9	2e-37	29.33	512	NP_001368972.1	29.326	341	197	10	23	334	91	416	141	53.08
HL01032p [Drosophila melanogaster]	Drosophila melanogaster	129	238	0.73	4e-33	50.96	478	ACK77620.1	50.955	157	55	3	188	322	268	424	129	65.61
probable G-protein coupled receptor 139 [Danio rerio]	Danio rerio	67.8	67.8	0.86	1e-11	24.6	363	NP_001352082.1	24.595	309	199	10	26	324	31	315	67.8	46.28
probable G-protein coupled receptor 142 isoform 2 [Mus musculus]	Mus musculus	64.7	64.7	0.82	1e-10	26.28	371	NP_001333701.1	26.28	293	170	10	34	317	82	337	64.7	41.98
probable G-protein coupled receptor 142 isoform 3 [Mus musculus]	Mus musculus	64.7	64.7	0.82	2e-10	26.28	348	NP_001366026.1	26.28	293	170	10	34	317	59	314	64.7	41.98
probable G-protein coupled receptor 142 isoform 1 [Mus musculus]	Mus musculus	62.4	62.4	0.82	9e-10	25.77	365	NP_861414.1	25.773	291	168	10	34	317	82	331	62.4	41.92
probable G-protein coupled receptor 139 [Mus musculus]	Mus musculus	60.5	60.5	0.59	4e-09	27.57	345	NP_001019309.1	27.57	214	111	8	111	315	107	285	60.5	45.79
relaxin-3 receptor 1 [Danio rerio]	Danio rerio	46.6	46.6	0.85	0.0001	23.31	408	NP_001122260.1	23.313	326	179	14	30	324	65	350	46.6	42.02
K1RVG3 C. gigas [397AA]
Description	Scientific Name	Max Score	Total Score	Query Cover	E value	Per. ident	Acc. Len	Accession #	% identity	alignment length	mismatches	gap opens	q. start	q. end	s. start	s. end	bit score	% positives
SIFamide receptor, isoform C [Drosophila melanogaster]	Drosophila melanogaster	232	232	0.78	9e-69	40.06	758	NP_001163674.1	40.062	322	175	7	22	331	197	512	232	62.11
neuropeptide FF receptor 1 like 2 [Danio rerio]	Danio rerio	193	193	0.82	7e-56	34.28	484	NP_001165168.1	34.278	353	197	8	8	333	30	374	193	52.41
neuropeptide FF receptor 1 like 3 [Danio rerio]	Danio rerio	188	188	0.76	1e-54	35.03	412	NP_001082858.1	35.032	314	186	6	24	327	8	313	188	57.01
neuropeptide FF receptor 2 [Mus musculus]	Mus musculus	181	181	0.84	5e-52	32.66	417	NP_573455.2	32.665	349	219	6	28	364	40	384	181	52.15
neuropeptide NPFF receptor [Mus musculus]	Mus musculus	180	180	0.84	1e-51	32.38	417	AAK94198.1	32.378	349	220	6	28	364	40	384	180	51.86
neuropeptide FF receptor 2a [Danio rerio]	Danio rerio	176	176	0.94	5e-50	31.75	422	NP_001098579.1	31.75	400	243	10	1	374	1	396	176	50.25
neuropeptide FF receptor 1 like 1 [Danio rerio]	Danio rerio	172	172	0.95	1e-48	31.7	398	NP_001165167.1	31.701	388	242	7	16	395	14	386	172	49.23
leucokinin receptor [Drosophila melanogaster]	Drosophila melanogaster	166	166	0.77	1e-45	34.48	542	NP_647968.3	34.483	319	190	6	18	325	20	330	166	51.1
neuropeptide Y receptor type 2 isoform 1 [Mus musculus]	Mus musculus	161	161	0.8	1e-44	33.13	381	NP_032757.2	33.131	329	196	7	30	347	47	362	161	52.58
neuropeptideY-Y2 receptor [Mus musculus]	Mus musculus	161	161	0.8	1e-44	33.13	385	BAA13050.1	33.131	329	196	7	30	347	51	366	161	52.58
Tachykinin-like receptor at 86C, isoform A [Drosophila melanogaster]	Drosophila melanogaster	162	162	0.88	2e-44	28.38	504	NP_524304.2	28.378	370	242	7	15	367	61	424	162	50.54
Tachykinin-like receptor at 86C, isoform B [Drosophila melanogaster]	Drosophila melanogaster	158	158	0.84	8e-43	29.55	555	NP_001097741.1	29.545	352	225	7	15	349	61	406	158	50.85
G_PROTEIN_RECEP_F1_2 domain-containing protein [Caenorhabditis elegans]	Caenorhabditis elegans	150	150	0.79	6e-41	31.35	381	NP_001023088.1	31.348	319	207	5	24	338	20	330	150	49.53
G_PROTEIN_RECEP_F1_2 domain-containing protein [Caenorhabditis elegans]	Caenorhabditis elegans	134	134	0.87	4e-35	27.48	385	NP_001343604.1	27.479	353	237	7	19	367	35	372	134	49.86
Neuropeptide receptor 22 [Caenorhabditis elegans]	Caenorhabditis elegans	134	134	0.8	1e-34	29.97	434	NP_001023541.1	29.97	337	209	9	48	366	65	392	134	50.45
Neuropeptide receptor 22 [Caenorhabditis elegans]	Caenorhabditis elegans	132	132	0.69	7e-34	30.93	427	NP_001023540.1	30.928	291	179	7	48	324	65	347	132	53.26
gnl|Lotgi1|92538 L. gigantea [511AA]
Description	Scientific Name	Max Score	Total Score	Query Cover	E value	Per. ident	Acc. Len	Accession #	% identity	alignment length	mismatches	gap opens	q. start	q. end	s. start	s. end	bit score	% positives
Leucine-rich repeat-containing G protein-coupled receptor 1, isoform A [Drosophila melanogaster]	Drosophila melanogaster	479	479	1	5e-160	48.77	831	NP_524393.2	48.771	529	251	8	1	511	260	786	479	65.03
FSH-TSH [Drosophila melanogaster]	Drosophila melanogaster	479	479	1	6e-160	48.77	831	AAB07030.1	48.771	529	251	8	1	511	260	786	479	65.03
GH17283 [Drosophila grimshawi]	Drosophila grimshawi	475	475	0.99	2e-158	48.15	821	EDV91130.1	48.148	540	250	8	1	510	236	775	475	63.89
lutropin-choriogonadotropic hormone receptor precursor [Danio rerio]	Danio rerio	402	402	0.99	2e-131	41.76	708	NP_991188.1	41.762	522	256	6	1	510	177	662	402	58.62
Lhcgr protein [Danio rerio]	Danio rerio	401	401	0.99	4e-131	41.76	708	AAI62452.1	41.762	522	256	6	1	510	177	662	401	58.62
luteinizing hormone receptor [Danio rerio]	Danio rerio	400	400	0.99	7e-131	41.57	708	AAV31154.1	41.571	522	257	6	1	510	177	662	400	58.43
luteinizing hormone/choriogonadotropin receptor [Mus musculus]	Mus musculus	451	451	1	1e-150	45.14	701	EDL38652.1	45.136	514	238	5	1	511	186	658	451	61.48
lutropin-choriogonadotropic hormone receptor isoform 1 precursor [Mus musculus]	Mus musculus	451	451	1	1e-150	45.14	700	NP_038610.1	45.136	514	238	5	1	511	185	657	451	61.48
thyroid stimulating hormone receptor, isoform CRA_b [Mus musculus]	Mus musculus	416	416	0.99	5e-136	44.34	764	EDL18953.1	44.34	530	269	8	1	510	184	707	416	62.45
gnl|Lotgi1|115178 L. gigantea [930AA]
Description	Scientific Name	Max Score	Total Score	Query Cover	E value	Per. ident	Acc. Len	Accession #	% identity	alignment length	mismatches	gap opens	q. start	q. end	s. start	s. end	bit score	% positives
leucine-rich repeat-containing G-protein coupled receptor 5 precursor [Mus musculus]	Mus musculus	484	484	0.95	8e-156	33.41	907	NP_034325.2	33.407	907	531	10	36	922	22	875	484	50.72
orphan G protein-coupled receptor FEX [Mus musculus]	Mus musculus	483	483	0.95	1e-155	33.41	907	AAD14684.1	33.407	907	531	10	36	922	22	875	483	50.61
leucine-rich repeat-containing G-protein coupled receptor 4 precursor [Mus musculus]	Mus musculus	464	464	0.94	1e-147	32.96	951	NP_766259.2	32.956	883	521	6	36	913	17	833	464	49.04
Leucine-rich repeat-containing G protein-coupled receptor 6 [Mus musculus]	Mus musculus	462	462	0.9	1e-146	33.45	967	AAI41211.1	33.451	849	516	6	46	891	35	837	462	50.41
leucine-rich repeat-containing G-protein coupled receptor 4 precursor [Danio rerio]	Danio rerio	444	444	0.9	9e-140	33.87	971	NP_001340791.1	33.875	862	471	12	46	891	32	810	444	49.07
Lhcgr protein [Danio rerio]	Danio rerio	348	348	0.73	2e-106	32.38	708	AAI62452.1	32.378	698	368	15	210	891	34	643	348	50.72
lutropin-choriogonadotropic hormone receptor precursor [Danio rerio]	Danio rerio	344	344	0.73	4e-105	32.09	708	NP_991188.1	32.092	698	370	15	210	891	34	643	344	50.72
luteinizing hormone receptor [Danio rerio]	Danio rerio	342	342	0.73	2e-104	31.95	708	AAV31154.1	31.948	698	371	15	210	891	34	643	342	50.57
G_PROTEIN_RECEP_F1_2 domain-containing protein [Caenorhabditis elegans]	Caenorhabditis elegans	237	237	0.67	7e-65	27.1	929	NP_505548.1	27.096	668	434	16	304	930	95	750	237	46.11
G_PROTEIN_RECEP_F1_2 domain-containing protein [Caenorhabditis elegans]	Caenorhabditis elegans	236	236	0.67	1e-64	27.1	932	NP_001263853.1	27.096	668	434	16	304	930	95	750	236	46.11
eLRR (extracellular Leucine-Rich Repeat) ONly [Caenorhabditis elegans]	Caenorhabditis elegans	116	392	0.44	1e-25	26.61	1275	NP_495322.3	24.405	504	291	15	80	495	146	647	101	43.45
Leucine-rich repeat-containing protein egg-6 [Caenorhabditis elegans]	Caenorhabditis elegans	105	194	0.46	2e-22	25.63	961	NP_492348.1	28.682	258	178	4	59	312	178	433	88.6	50
K1Q730 C. gigas [976AA]
Description	Scientific Name	Max Score	Total Score	Query Cover	E value	Per. ident	Acc. Len	Accession #	% identity	alignment length	mismatches	gap opens	q. start	q. end	s. start	s. end	bit score	% positives
putative relaxin-like receptor [Drosophila melanogaster]	Drosophila melanogaster	249	249	0.57	2e-69	31.58	809	ADC34816.1	31.579	570	368	12	394	950	216	776	249	49.47
Leucine-rich repeat-containing G protein-coupled receptor 4, isoform C [Drosophila melanogaster]	Drosophila melanogaster	246	246	0.57	2e-68	31.4	809	NP_001285192.1	31.404	570	369	12	394	950	216	776	246	49.3
Leucine-rich repeat-containing G protein-coupled receptor 4, isoform B [Drosophila melanogaster]	Drosophila melanogaster	246	246	0.57	2e-68	31.4	806	NP_001096966.2	31.404	570	369	12	394	950	213	773	246	49.3
relaxin receptor 2 isoform 1 precursor [Mus musculus]	Mus musculus	229	229	0.57	1e-62	28.04	737	NP_536716.2	28.041	592	378	12	395	957	146	718	229	47.3
relaxin/insulin-like family peptide receptor 2 [Mus musculus]	Mus musculus	229	229	0.57	1e-62	28.04	748	EDL05874.1	28.041	592	378	12	395	957	157	729	229	47.3
relaxin receptor 2a [Danio rerio]	Danio rerio	214	214	0.54	3e-57	26.72	754	NP_001315313.1	26.723	595	367	13	412	947	137	721	214	46.89
Leucine-rich repeat-containing G protein-coupled receptor 3 [Drosophila melanogaster]	Drosophila melanogaster	206	206	0.54	6e-55	26.9	765	NP_733115.1	26.898	606	355	11	418	949	145	736	206	44.39
relaxin receptor 1 [Danio rerio]	Danio rerio	197	254	0.49	9e-52	26.82	748	NP_001177863.1	26.816	537	335	8	431	917	150	678	197	46.93
Leucine-rich repeat-containing protein egg-6 [Caenorhabditis elegans]	Caenorhabditis elegans	85.9	85.9	0.33	2e-16	26.86	961	NP_492348.1	26.857	350	196	8	296	618	46	362	85.9	43.14
leucine-rich motif (LRR) protein homology to interleukin 1 receptor cytoplasmic domain [Drosophila melanogaster]	Drosophila melanogaster	66.2	127	0.18	3e-10	34.33	1385	AAB33383.1	34.328	134	82	4	472	604	768	896	66.2	57.46
K1Q4E0 C. gigas [378AA]
Description	Scientific Name	Max Score	Total Score	Query Cover	E value	Per. ident	Acc. Len	Accession #	% identity	alignment length	mismatches	gap opens	q. start	q. end	s. start	s. end	bit score	% positives
vasopressin V1a receptor [Mus musculus]	Mus musculus	266	266	0.83	6e-85	45.57	423	NP_058543.2	45.566	327	157	7	33	348	46	362	266	61.16
V1a arginine vasopressin receptor [Mus musculus]	Mus musculus	265	265	0.83	2e-84	45.57	423	BAA89050.1	45.566	327	157	7	33	348	46	362	265	60.86
arginine vasopressin receptor 1Ab [Danio rerio]	Danio rerio	261	261	0.85	4e-83	41.64	410	NP_001284605.1	41.641	329	167	5	26	347	12	322	261	59.88
arginine vasopressin type 1b receptor [Mus musculus]	Mus musculus	260	260	0.84	2e-82	40.65	421	AAF73221.1	40.653	337	166	5	30	349	26	345	260	57.86
vasopressin V1b receptor [Mus musculus]	Mus musculus	260	260	0.84	2e-82	40.65	421	NP_036054.1	40.653	337	166	5	30	349	26	345	260	57.86
arginine vasopressin receptor 1Aa [Danio rerio]	Danio rerio	253	253	0.87	3e-80	42.48	379	NP_001288043.1	42.478	339	163	5	17	348	3	316	253	57.82
oxytocin receptor [Danio rerio]	Danio rerio	246	246	0.87	3e-77	41.12	388	NP_001186299.1	41.124	338	172	7	21	352	24	340	246	58.88
arginine vasopressin receptor 2, like [Danio rerio]	Danio rerio	227	227	0.82	5e-71	41.21	308	NP_001103595.1	41.214	313	154	5	34	343	23	308	227	57.19
CCAP receptor [Drosophila melanogaster]	Drosophila melanogaster	140	140	0.8	2e-36	30.1	506	AAO66429.1	30.097	309	187	8	41	344	126	410	140	48.54
crustacean cardioactive peptide receptor, isoform C [Drosophila melanogaster]	Drosophila melanogaster	139	139	0.8	2e-36	30.1	494	NP_996297.3	30.097	309	187	8	41	344	126	410	139	48.54
crustacean cardioactive peptide receptor, isoform D [Drosophila melanogaster]	Drosophila melanogaster	139	139	0.8	2e-36	30.1	521	NP_001368957.1	30.097	309	187	8	41	344	126	410	139	48.54
IP12552p [Drosophila melanogaster]	Drosophila melanogaster	127	127	0.73	6e-33	29.18	347	ABE73267.1	29.181	281	172	7	67	344	7	263	127	48.04
Nematocin receptor 1 [Caenorhabditis elegans]	Caenorhabditis elegans	119	119	0.88	7e-30	27.02	379	NP_493193.1	27.019	359	208	10	15	349	23	351	119	44.85
G_PROTEIN_RECEP_F1_2 domain-containing protein [Caenorhabditis elegans]	Caenorhabditis elegans	120	120	0.85	7e-30	26.72	402	NP_001360454.1	26.724	348	203	9	26	349	40	359	120	45.11
Nematocin receptor 2 [Caenorhabditis elegans]	Caenorhabditis elegans	111	111	0.8	9e-27	27.02	398	NP_510477.1	27.019	322	201	10	42	345	24	329	111	48.45
G_PROTEIN_RECEP_F1_2 domain-containing protein [Caenorhabditis elegans]	Caenorhabditis elegans	92.4	92.4	0.78	3e-20	23.78	401	NP_001249720.1	23.779	307	198	9	48	343	30	311	92.4	45.6
K1P8E8 C. gigas [427AA]
Description	Scientific Name	Max Score	Total Score	Query Cover	E value	Per. ident	Acc. Len	Accession #	% identity	alignment length	mismatches	gap opens	q. start	q. end	s. start	s. end	bit score	% positives
Leucine-rich repeat-containing G protein-coupled receptor 4, isoform B [Drosophila melanogaster]	Drosophila melanogaster	282	282	0.73	7e-87	45.37	806	NP_001096966.2	45.367	313	170	1	1	312	437	749	282	63.58
Leucine-rich repeat-containing G protein-coupled receptor 4, isoform C [Drosophila melanogaster]	Drosophila melanogaster	282	282	0.73	9e-87	45.37	809	NP_001285192.1	45.367	313	170	1	1	312	440	752	282	63.58
relaxin receptor 2 isoform 2 precursor [Mus musculus]	Mus musculus	254	254	0.81	1e-76	39.55	713	NP_001276493.1	39.548	354	200	6	2	349	349	694	254	58.47
Rxfp2 protein [Mus musculus]	Mus musculus	254	254	0.81	2e-76	39.55	713	AAI44803.1	39.548	354	200	6	2	349	349	694	254	58.47
Rxfp2 protein [Mus musculus]	Mus musculus	254	254	0.81	2e-76	39.55	727	AAI44804.1	39.548	354	200	6	2	349	363	708	254	58.47
relaxin receptor 2 isoform 3 precursor [Mus musculus]	Mus musculus	254	254	0.81	2e-76	39.55	727	NP_001276495.1	39.548	354	200	6	2	349	363	708	254	58.47
Leucine-rich repeat-containing G protein-coupled receptor 3 [Drosophila melanogaster]	Drosophila melanogaster	228	228	0.72	9e-67	39.18	765	NP_733115.1	39.185	319	178	6	2	312	405	715	228	57.05
leucine-rich repeat-containing G protein-coupled receptor 2 [Drosophila melanogaster]	Drosophila melanogaster	136	136	0.74	6e-34	30.31	1050	AAK00808.1	30.312	320	208	6	4	321	516	822	136	48.75
G_PROTEIN_RECEP_F1_2 domain-containing protein [Caenorhabditis elegans]	Caenorhabditis elegans	133	133	0.85	6e-33	24.8	929	NP_505548.1	24.798	371	256	7	7	369	409	764	133	45.82
G_PROTEIN_RECEP_F1_2 domain-containing protein [Caenorhabditis elegans]	Caenorhabditis elegans	132	132	0.71	7e-33	26.54	932	NP_001263853.1	26.537	309	209	6	7	312	409	702	132	49.51
G_PROTEIN_RECEP_F1_2 domain-containing protein [Caenorhabditis elegans]	Caenorhabditis elegans	61.6	61.6	0.37	1e-09	29.89	592	NP_001024805.1	29.885	174	104	4	13	174	74	241	61.6	49.43
G_PROTEIN_RECEP_F1_2 domain-containing protein [Caenorhabditis elegans]	Caenorhabditis elegans	61.6	61.6	0.37	1e-09	29.89	564	NP_001024804.1	29.885	174	104	4	13	174	46	213	61.6	49.43
gnl|Lotgi1|140100 L. gigantea [416AA]
Description	Scientific Name	Max Score	Total Score	Query Cover	E value	Per. ident	Acc. Len	Accession #	% identity	alignment length	mismatches	gap opens	q. start	q. end	s. start	s. end	bit score	% positives
relaxin receptor 2 isoform 1 precursor [Mus musculus]	Mus musculus	249	249	0.98	2e-74	33.09	737	NP_536716.2	33.094	417	260	8	2	411	283	687	249	55.88
G protein coupled receptor affecting testicular descent [Mus musculus]	Mus musculus	248	248	0.98	2e-74	33.09	737	AAL08943.1	33.094	417	260	8	2	411	283	687	248	55.88
relaxin/insulin-like family peptide receptor 2 [Mus musculus]	Mus musculus	249	249	0.98	2e-74	33.09	748	EDL05874.1	33.094	417	260	8	2	411	294	698	249	55.88
relaxin receptor 2 isoform 2 precursor [Mus musculus]	Mus musculus	247	247	0.98	4e-74	32.85	713	NP_001276493.1	32.854	417	261	8	2	411	259	663	247	55.88
relaxin receptor 2a [Danio rerio]	Danio rerio	245	245	0.98	7e-73	34.14	754	NP_001315313.1	34.14	413	259	6	2	410	298	701	245	53.27
leucine-rich repeat-containing G protein-coupled receptor 8.1 [Danio rerio]	Danio rerio	244	244	0.98	8e-73	34.38	754	ABV48903.1	34.383	413	258	6	2	410	298	701	244	53.51
putative relaxin-like receptor [Drosophila melanogaster]	Drosophila melanogaster	237	237	0.98	4e-70	33.9	809	ADC34816.1	33.902	410	263	4	8	416	357	759	237	53.9
relaxin receptor 2b precursor [Danio rerio]	Danio rerio	237	237	0.98	4e-70	32.61	750	NP_001315011.1	32.609	414	266	6	2	411	295	699	237	53.62
Leucine-rich repeat-containing G protein-coupled receptor 4, isoform C [Drosophila melanogaster]	Drosophila melanogaster	237	237	0.98	6e-70	33.9	809	NP_001285192.1	33.902	410	263	4	8	416	357	759	237	53.9
Leucine-rich repeat-containing G protein-coupled receptor 4, isoform B [Drosophila melanogaster]	Drosophila melanogaster	236	236	0.98	7e-70	33.9	806	NP_001096966.2	33.902	410	263	4	8	416	354	756	236	53.9
leucine-rich repeat-containing G protein-coupled receptor 8.2 [Danio rerio]	Danio rerio	236	236	0.98	1e-69	32.61	750	ABV48904.1	32.609	414	266	6	2	411	295	699	236	53.62
RE38148p [Drosophila melanogaster]	Drosophila melanogaster	190	190	0.94	5e-53	27.96	765	AAO39507.1	27.964	447	263	8	19	412	286	726	190	46.98
Leucine-rich repeat-containing G protein-coupled receptor 3 [Drosophila melanogaster]	Drosophila melanogaster	189	189	0.94	8e-53	27.96	765	NP_733115.1	27.964	447	263	8	19	412	286	726	189	46.98
G_PROTEIN_RECEP_F1_2 domain-containing protein [Caenorhabditis elegans]	Caenorhabditis elegans	119	119	0.7	3e-28	27.89	929	NP_505548.1	27.891	294	195	7	104	395	413	691	119	50
G_PROTEIN_RECEP_F1_2 domain-containing protein [Caenorhabditis elegans]	Caenorhabditis elegans	119	119	0.7	3e-28	27.89	932	NP_001263853.1	27.891	294	195	7	104	395	413	691	119	50
Slit homolog 1 protein [Caenorhabditis elegans]	Caenorhabditis elegans	42.4	83.9	0.18	0.002	40	1410	NP_510437.2	32.394	71	48	0	6	76	536	606	41.6	45.07
G_PROTEIN_RECEP_F1_2 domain-containing protein [Caenorhabditis elegans]	Caenorhabditis elegans	40	40	0.65	0.005	20.91	360	NP_001040810.1	20.906	287	195	7	125	396	9	278	40	39.37
G_PROTEIN_RECEP_F1_2 domain-containing protein [Caenorhabditis elegans]	Caenorhabditis elegans	40	40	0.65	0.006	20.91	362	NP_001040809.1	20.906	287	195	7	125	396	9	278	40	39.37
K1QTX1 C. gigas [412AA]
Description	Scientific Name	Max Score	Total Score	Query Cover	E value	Per. ident	Acc. Len	Accession #	% identity	alignment length	mismatches	gap opens	q. start	q. end	s. start	s. end	bit score	% positives
Leucine-rich repeat-containing G protein-coupled receptor 4, isoform B [Drosophila melanogaster]	Drosophila melanogaster	267	267	0.83	3e-81	38.95	806	NP_001096966.2	38.953	344	208	2	7	348	408	751	267	59.01
Leucine-rich repeat-containing G protein-coupled receptor 4, isoform C [Drosophila melanogaster]	Drosophila melanogaster	267	267	0.83	3e-81	38.95	809	NP_001285192.1	38.953	344	208	2	7	348	411	754	267	59.01
relaxin receptor 2 isoform 2 precursor [Mus musculus]	Mus musculus	248	248	0.84	3e-74	36.54	713	NP_001276493.1	36.544	353	221	2	6	355	318	670	248	56.09
relaxin receptor 2 isoform 3 precursor [Mus musculus]	Mus musculus	248	248	0.84	4e-74	36.54	727	NP_001276495.1	36.544	353	221	2	6	355	332	684	248	56.09
relaxin receptor 2 isoform 1 precursor [Mus musculus]	Mus musculus	248	248	0.84	4e-74	36.54	737	NP_536716.2	36.544	353	221	2	6	355	342	694	248	56.09
relaxin receptor 2b precursor [Danio rerio]	Danio rerio	240	240	0.91	3e-71	35.37	750	NP_001315011.1	35.369	393	235	5	11	385	359	750	240	53.69
relaxin receptor 1 [Danio rerio]	Danio rerio	236	236	0.83	8e-70	35.34	748	NP_001177863.1	35.345	348	222	2	11	355	349	696	236	56.9
relaxin receptor 2a [Danio rerio]	Danio rerio	236	236	0.9	2e-69	35.88	754	NP_001315313.1	35.884	379	233	5	11	384	362	735	236	54.09
Leucine-rich repeat-containing G protein-coupled receptor 3 [Drosophila melanogaster]	Drosophila melanogaster	196	196	0.85	2e-55	34.96	765	NP_733115.1	34.959	369	216	8	3	356	371	730	196	51.76
leucine-rich repeat-containing G protein-coupled receptor 2 [Drosophila melanogaster]	Drosophila melanogaster	190	190	0.75	1e-52	37.34	1050	AAK00808.1	37.342	316	181	7	45	356	522	824	190	53.48
G_PROTEIN_RECEP_F1_2 domain-containing protein [Caenorhabditis elegans]	Caenorhabditis elegans	134	134	0.73	2e-33	26.71	932	NP_001263853.1	26.71	307	208	6	46	349	413	705	134	50.49
G_PROTEIN_RECEP_F1_2 domain-containing protein [Caenorhabditis elegans]	Caenorhabditis elegans	134	134	0.73	2e-33	26.71	929	NP_505548.1	26.71	307	208	6	46	349	413	705	134	50.49
Neuropeptide receptor 22 [Caenorhabditis elegans]	Caenorhabditis elegans	61.6	61.6	0.69	8e-10	24.53	434	NP_001023541.1	24.534	322	175	12	71	357	59	347	61.6	41.61
G_PROTEIN_RECEP_F1_2 domain-containing protein [Caenorhabditis elegans]	Caenorhabditis elegans	61.6	61.6	0.68	1e-09	25.96	454	NP_492273.2	25.962	312	191	10	64	345	64	365	61.6	42.63
lcl|K1QCA3_CRAGI Crassostrea
Description	Scientific name	Max Score	Total Score	Query Cover	E value	Per. ident	Acc. Len	Accession #	% identity	alignment length	mismatches	gap opens	q. start	q. end	s. start	s. end	bit score	% positives
parathyroid hormone/parathyroid hormone-related peptide receptor precursor [Danio rerio]	Danio rerio	303	303	0.52	6e-93	42.34	536	NP_571432.1	42.336	411	218	9	25	427	31	430	303	56.69
parathyroid hormone/parathyroid hormone related peptide receptor [Mus musculus]	Mus musculus	303	303	0.49	3e-92	41.48	591	CAA55536.1	41.476	393	209	8	52	431	96	480	303	60.05
parathyroid hormone/parathyroid hormone-related peptide receptor precursor [Mus musculus]	Mus musculus	302	302	0.49	4e-92	41.48	591	NP_001077404.1	41.476	393	209	8	52	431	96	480	302	60.05
Parathyroid hormone 1 receptor [Mus musculus]	Mus musculus	302	302	0.49	4e-92	41.48	591	AAH13446.1	41.476	393	209	8	52	431	96	480	302	60.05
parathyroid hormone 2 receptor b [Danio rerio]	Danio rerio	291	291	0.52	1e-87	39.57	600	AMH86057.1	39.568	417	222	10	26	431	29	426	291	57.79
Pth2r protein [Danio rerio]	Danio rerio	284	284	0.53	2e-85	40.52	575	AAI62580.1	40.521	422	227	10	14	428	54	458	284	57.82
parathyroid hormone 3 receptor precursor [Danio rerio]	Danio rerio	275	275	0.54	3e-82	37.88	542	NP_571453.1	37.882	425	238	10	10	427	10	415	275	55.76
diuretic hormone 44 receptor 2, isoform A [Drosophila melanogaster]	Drosophila melanogaster	186	186	0.5	6e-51	33.49	475	NP_725175.3	33.494	415	214	14	64	454	84	460	186	47.71
diuretic hormone 44 receptor 2, isoform B [Drosophila melanogaster]	Drosophila melanogaster	186	186	0.48	1e-50	33.67	476	NP_610789.3	33.666	401	205	13	64	441	84	446	186	47.88
diuretic hormone 31 receptor, isoform C [Drosophila melanogaster]	Drosophila melanogaster	179	179	0.49	3e-47	31.78	604	NP_001260951.1	31.783	387	232	8	51	431	55	415	179	49.1
Calcitonin receptor-like protein 1 [Caenorhabditis elegans]	Caenorhabditis elegans	132	132	0.54	6e-32	27.56	536	NP_001021171.1	27.563	439	281	16	28	451	45	461	132	46.01
Calcitonin receptor-like protein 1 [Caenorhabditis elegans]	Caenorhabditis elegans	132	132	0.54	7e-32	27.56	531	NP_001360187.1	27.563	439	281	16	28	451	45	461	132	46.01
Calcitonin receptor-like protein 1 [Caenorhabditis elegans]	Caenorhabditis elegans	131	131	0.54	2e-31	27.33	546	NP_001021170.1	27.333	450	278	18	28	451	45	471	131	46.22

## Sheet: Pfam blast
			Supplementary Table 5. NCBI, Pfam, and Clustal Omega table information of the protein sequences for Fig. 5B (Pfam Blast)
Sequence	Family	Description	Entry	Clan	Envelope		Alignment		HMM		HMM	Bit	E-value
			type		Start	End	Start	End	From	To	length	score
XP_012945941.1 somatostatin receptor type 2-like [Aplysia californica]	7tm_1	7 transmembrane receptor (rhodopsin family)	Family	CL0192	43	316	46	316	4	263	263	51.4	9.7e-14
XP_005096107.1 somatostatin receptor type 3-like [Aplysia californica]	7tm_1	7 transmembrane receptor (rhodopsin family)	Family	CL0192	69	343	69	343	1	263	263	67.7	1e-18
Cg_XP_011428314.2	7tm_1	7 transmembrane receptor (rhodopsin family)	Family	CL0192	42	296	46	296	7	263	263	63.9	1.5e-17

## Sheet: Final name 
	Supplementary Table 5. NCBI, Pfam, and Clustal Omega table information of the protein sequences for Fig. 5B (Final names)
Original name	Final name
gnl|Lotgi1|107384 L. gigantea [415AA]	Tachykinin-like receptor_L. gigantea
K1PDT2 C. gigas [379AA]	Tachykinin-like peptides receptor 99D isoform X1_C. gigas
gnl|Lotgi1|106319 L. gigantea [342AA]	Neuropeptide FF-like receptor_L. gigantea
lcl|K1RNC7 C. gigas [397AA]	Peptide receptor_C. gigas
gnl|Lotgi1|120990 L. gigantea [347AA]	Orexin-like receptor_L. gigantea
K1QCI0 C. gigas [380AA]	Orexin receptor type 2_C. gigas
gnl|Lotgi1|111302 L. gigantea [398]	Cholecystokinin receptor_L. gigantea
lcl|K1RHG0 C. gigas [366AA]	CCHamide-1 receptor_C. gigas
gnl|Lotgi1|127250 L. gigantea [348AA]	Neuropeptide Y receptor_L. gigantea
K1PQW2 C. gigas [437AA]	RYamide receptor_C. gigas
K1RF66 C. gigas [423AA]	Gonadotropin releasing hormone receptor_C. gigas
gnl|Lotgi1|140457 L. gigantea [439AA]	Vasopressin V1a receptor_L. gigantea
gnl|Lotgi1|108234 L. gigantea [378AA]	Relaxin-like receptor_L. gigantea
gnl|Lotgi1|108200 L. gigantea [345AA]	AstC-R_L. gigantea
AstC-R_Crassostrea_gigas	AstC-R_C. gigas
AstC-R [Aplysia californica]	AstC-R_Aplysia californica
gnl|Lotgi1|114263 L. gigantea [353AA]	ETHR (the Ecdysis Triggering Hormone Receptor)_L. gigantea
lcl|K1QK27 C. gigas [404AA]	ETHR (the Ecdysis Triggering Hormone Receptor)_C. gigas
gnl|Lotgi1|122499 L. gigantea [374AA]	Thyrotropin-releasing hormone receptor_L. gigantea
K1RI25 C. gigas [558AA]	Pyrokinin 1 receptor_C. gigas
SST-R3 [Aplysia californica]	Class-A_GPCR1_Aplysia californica
Cg_XP_011450519.2	Class-A_GPCR_C. gigas
SST-R2 [Aplysia californica]	Class-A_GPCR2_Aplysia californica
Cg_XP_011428314.2	Sex peptide receptor, isoform C1_C. gigas
EKC19941 C. gigas [411AA]	Thyroliberin receptor_C. gigas
EKC37857 C. gigas [462AA]	FMRFamide receptor_C. gigas
gnl|Lotgi1|124239 L. gigantea [360]	Myosuppressin-like receptor isoform A_L. gigantea
lcl|K1PH83 C. gigas [386AA]	Myosuppressin-like receptor_C. gigas
gnl|Lotgi1|153743 L. gigantea [397]	Myosuppressin-like receptor isoform B_L. gigantea
lcl|K1QRX6 C. gigas [401AA]	Sex peptide receptor, isoform C2_C. gigas
gnl|Lotgi1|105773 L. gigantea [346]	Sex peptide receptor_L. gigantea
K1RVG3 C. gigas [397AA]	SIFamide receptor_C. gigas
gnl|Lotgi1|92538 L. gigantea [511AA]	FSH-TSH (Follicle/Thyroid-Stimulating Hormone receptor )_L. gigantea
gnl|Lotgi1|115178 L. gigantea [930AA]	Orphan G protein-coupled receptor FEX_L. gigantea
K1Q730 C. gigas [976AA]	Putative relaxin-like receptor_C. gigas
K1Q4E0 C. gigas [378AA]	Vasopressin V1a receptor_C. gigas
K1P8E8 C. gigas [427AA]	Rxfp2-like protein (Mutations of the insulin-like peptide 3 hormone Receptor)_L. gigantea
gnl|Lotgi1|140100 L. gigantea [416AA]	Relaxin/insulin-like family peptide receptor_L. gigantea
K1QTX1 C. gigas [412AA]	Relaxin receptor precusor_C. gigas
lcl|K1QCA3_CRAGI Crassostrea	Parathyroid hormone peptide receptor_C. gigas

## Sheet: Clustal table 
										Supplementary Table 5. NCBI, Pfam, and Clustal Omega table information of the protein sequences for Fig. 5B (Clustal Table)
Percent Identity Matrix - created by Clustal2.1		1	2	3	4	5	6	7	8	9	10	11	12	13	14	15	16	17	18	19	20	21	22	23	24	25	26	27	28	29	30	31	32	33	34	35	36	37	38	39
1	gnl|Lotgi1|92538	100	38.98	22.14	27.96	32.36	27.3	28.93	18.21	21.89	18.12	12.81	20.07	17.7	17.38	17.6	21.13	17.54	18.95	17.72	19.05	15.67	18.62	19.17	18.6	18.06	17.96	17.14	17.58	15.19	17.08	14.89	15.34	11.27	13.9	13.17	14.1	13.36	15.17	13.36
2	gnl|Lotgi1|115178	38.98	100	23.26	28.28	35.16	29.19	28.36	20.13	19.16	17.33	14.64	16.94	17.13	15.51	18.87	18.49	18.42	22.03	20.31	19.38	18.01	19.21	20.5	17.55	16.35	19.45	18.37	18.95	12.73	13.75	16.61	16.36	14.38	14.37	13.29	13.21	12.42	13.76	12.01
3	lcl|K1Q730	22.14	23.26	100	37.47	33.6	31.45	32.49	15.85	16	16.72	11.56	18.18	17.65	14.15	14.48	19.74	15.04	19.93	14.46	17.42	18.88	18.5	19.66	19.94	14.71	16.56	16.05	19.26	13.99	14.47	13.83	13.65	13.29	12.28	16	15.62	11.89	13.78	13.54
4	gnl|Lotgi1|140100	27.96	28.28	37.47	100	45.71	37.46	37.42	18.9	21.21	17.73	13.49	17.45	18.09	18.77	17.93	18.47	17.19	19.08	19.61	15.13	18.79	19.23	21.85	19.73	18.18	18.88	16.29	18.41	16.46	17.5	13.52	15.51	13.98	13.75	13.83	15.43	12.05	13.1	14.09
5	lcl|K1QTX1	32.36	35.16	33.6	45.71	100	39.84	37.37	15.82	18.46	14.65	14.24	17.41	15.48	16.12	18.5	22.52	18.9	22.92	18.93	15.44	20.24	21.17	19.03	19.63	18.85	17.39	17.4	16.28	13.21	14.53	14.56	15.23	11.15	11.52	15.38	15.94	13.64	13.76	13.52
6	gnl|Lotgi1|108234	27.3	29.19	31.45	37.46	39.84	100	55.08	17.45	18.35	15.41	14.98	17.53	19.15	13.87	17.39	17.94	14.83	18.64	15.22	19.47	19.63	19.42	17.71	16.92	17.55	17.82	16.77	15.98	13.31	14.63	12.54	16.36	13.56	11.14	13.65	15.12	9.4	12.13	13.92
7	lcl|K1P8E8	28.93	28.36	32.49	37.42	37.37	55.08	100	17.24	18.71	17.33	13.83	18.04	18.79	17.53	16.2	20.45	18.68	20.13	18.91	17.52	19.6	19.53	21.43	18.66	20.55	16.35	17.31	15.01	12.27	16.45	12.27	15.27	11.74	11.99	13.85	13.56	11.99	12.38	13.15
8	lcl|K1RF66	18.21	20.13	15.85	18.9	15.82	17.45	17.24	100	22.81	27.25	16.27	17.67	19.83	21.54	18.32	21.59	24.44	21.12	22.16	23.39	22.45	20.41	21.59	19.61	21.26	18.1	17.97	20.06	13.31	14.65	16.72	12.92	14.29	15	15.61	16.77	14.11	16.19	14.45
9	gnl|Lotgi1|140457	21.89	19.16	16	21.21	18.46	18.35	18.71	22.81	100	42.47	10.92	15.06	18.26	17.59	14.32	21.82	20.78	18.07	17.48	21.43	21.65	20.87	25.08	20.06	18.71	18.93	18.73	17.18	14.84	13.4	15.56	17.86	13.99	14.51	14.58	15.79	12.82	11.33	12.89
10	lcl|K1Q4E0	18.12	17.33	16.72	17.73	14.65	15.41	17.33	27.25	42.47	100	13.4	18.87	20.19	16.99	18.05	22.71	20.67	19.42	18.1	22.93	21.36	19.93	24.31	22.15	18.3	20.41	20.31	19.38	14.69	15.33	15.49	16.93	14.34	15.62	14.29	15.48	11.22	13.62	14.19
11	SST-R2 [Aplysia californica]	12.81	14.64	11.56	13.49	14.24	14.98	13.83	16.27	10.92	13.4	100	19.39	15.1	17.55	17.48	15.93	16.83	20.82	22.55	18.82	18.45	16.61	17.07	17.97	17.57	17.75	17.51	18.75	18.58	17.27	15.44	18.53	17.95	21.07	16.43	17.43	20.56	18.97	19.1
12	gnl|Lotgi1|114263	20.07	16.94	18.18	17.45	17.41	17.53	18.04	17.67	15.06	18.87	19.39	100	34.2	25.32	26.51	22.59	20.94	29.51	28.8	23.67	23.9	22.98	25.94	24.84	20.63	24.67	26.9	22.57	15.56	16.84	21.78	20.39	19.93	19.94	18.43	18.73	17.42	18.24	17.89
13	lcl|K1QK27	17.7	17.13	17.65	18.09	15.48	19.15	18.79	19.83	18.26	20.19	15.1	34.2	100	23.87	21.45	19.54	18.87	23.25	25.08	23.69	23.32	23.12	22.73	20.92	19.64	23.2	20.92	21.51	17.4	17.25	20.8	16.57	19.19	15.41	15.38	13.64	14.55	14.24	15.38
14	gnl|Lotgi1|122499	17.38	15.51	14.15	18.77	16.12	13.87	17.53	21.54	17.59	16.99	17.55	25.32	23.87	100	28.14	28.09	22.87	25.16	26.73	27.27	24.09	24.44	28.22	23.22	21.67	23.36	25.08	21.05	20.12	22.95	21.64	24.27	20.96	19.27	18.3	18.29	15.24	18.15	18.53
15	lcl|K1RI25	17.6	18.87	14.48	17.93	18.5	17.39	16.2	18.32	14.32	18.05	17.48	26.51	21.45	28.14	100	25.15	23.5	25.83	23.81	21.8	21.79	20.82	20.68	21.92	22.19	24.16	22.38	20.5	19.19	16.26	20.17	20.56	22.92	19.17	19.62	18.59	17.19	18.77	18.95
16	gnl|Lotgi1|127250	21.13	18.49	19.74	18.47	22.52	17.94	20.45	21.59	21.82	22.71	15.93	22.59	19.54	28.09	25.15	100	32.37	26.06	24.77	23.28	24.92	31.13	25.84	23.58	22.33	22.15	22.02	22.69	16.16	16.49	18.81	16.61	21.05	19.49	22.03	22.04	14.33	19.54	19.74
17	lcl|K1PQW2	17.54	18.42	15.04	17.19	18.9	14.83	18.68	24.44	20.78	20.67	16.83	20.94	18.87	22.87	23.5	32.37	100	26.93	26.52	25.59	30.23	28.65	30.12	25.13	23.14	22.22	23.13	19.85	14.2	15.76	15.64	12.74	17.48	13.14	13.64	13.54	13.77	14.38	12.28
18	gnl|Lotgi1|120990	18.95	22.03	19.93	19.08	22.92	18.64	20.13	21.12	18.07	19.42	20.82	29.51	23.25	25.16	25.83	26.06	26.93	100	37.17	25.93	29.15	28.95	30.85	26.07	26.97	22.92	26.91	23.62	18.24	17.45	18.12	18.64	21.45	17.78	17.61	16.72	15.58	18.27	17.74
19	lcl|K1QCI0	17.72	20.31	14.46	19.61	18.93	15.22	18.91	22.16	17.48	18.1	22.55	28.8	25.08	26.73	23.81	24.77	26.52	37.17	100	27.81	29.91	27.8	34.35	29.89	25.62	25.49	26.57	22.97	16.41	17.28	15.61	18.54	19.6	16.43	15.21	16.14	16.72	15.58	17.5
20	gnl|Lotgi1|111302	19.05	19.38	17.42	15.13	15.44	19.47	17.52	23.39	21.43	22.93	18.82	23.67	23.69	27.27	21.8	23.28	25.59	25.93	27.81	100	26.99	24.84	30.34	29.57	25	26.92	26.2	25.61	17.92	19.93	19.63	21.25	23.63	17.74	17.11	17.9	15.64	17.68	19.2
21	gnl|Lotgi1|107384	15.67	18.01	18.88	18.79	20.24	19.63	19.6	22.45	21.65	21.36	18.45	23.9	23.32	24.09	21.79	24.92	30.23	29.15	29.91	26.99	100	53.49	33.03	28.23	22.05	24.62	25.93	22.19	13.13	16.45	16.51	18.66	17.61	16.82	18.39	16.47	19.44	17.89	18.55
22	lcl|K1PDT2	18.62	19.21	18.5	19.23	21.17	19.42	19.53	20.41	20.87	19.93	16.61	22.98	23.12	24.44	20.82	31.13	28.65	28.95	27.8	24.84	53.49	100	31.69	26.69	23.69	26.25	24.72	22.64	13.02	17.11	17.43	19.94	19.24	20	20.42	17.26	17.29	20	19.23
23	gnl|Lotgi1|106319	19.17	20.5	19.66	21.85	19.03	17.71	21.43	21.59	25.08	24.31	17.07	25.94	22.73	28.22	20.68	25.84	30.12	30.85	34.35	30.34	33.03	31.69	100	48.53	25.74	30.84	28.12	23.73	15.13	17.3	18.67	18.18	23.1	16.14	18.48	20.41	18.37	16.1	15.61
24	lcl|K1RVG3	18.6	17.55	19.94	19.73	19.63	16.92	18.66	19.61	20.06	22.15	17.97	24.84	20.92	23.22	21.92	23.58	25.13	26.07	29.89	29.57	28.23	26.69	48.53	100	21.83	28.57	26.72	23.77	15.57	17.63	15.85	15.07	19.42	16.36	16.34	18.75	17.92	16.56	18.92
25	lcl|K1RHG0	18.06	16.35	14.71	18.18	18.85	17.55	20.55	21.26	18.71	18.3	17.57	20.63	19.64	21.67	22.19	22.33	23.14	26.97	25.62	25	22.05	23.69	25.74	21.83	100	27.1	22.97	20.29	15.06	15.69	15.36	16.72	15.49	15.99	15.67	18.24	15.65	15.81	14.73
26	gnl|Lotgi1|108200	17.96	19.45	16.56	18.88	17.39	17.82	16.35	18.1	18.93	20.41	17.75	24.67	23.2	23.36	24.16	22.15	22.22	22.92	25.49	26.92	24.62	26.25	30.84	28.57	27.1	100	32.14	30.47	16.72	18.37	19.47	18.57	20.82	19.28	18.92	18.59	20.67	19.93	17.48
27	AstC-R C. gigas	17.14	18.37	16.05	16.29	17.4	16.77	17.31	17.97	18.73	20.31	17.51	26.9	20.92	25.08	22.38	22.02	23.13	26.91	26.57	26.2	25.93	24.72	28.12	26.72	22.97	32.14	100	53.06	17.51	23.49	20.67	19.73	23.31	17.94	20.27	20.3	18.5	18.24	18.81
28	AstC-R [Aplysia californica]	17.58	18.95	19.26	18.41	16.28	15.98	15.01	20.06	17.18	19.38	18.75	22.57	21.51	21.05	20.5	22.69	19.85	23.62	22.97	25.61	22.19	22.64	23.73	23.77	20.29	30.47	53.06	100	15.29	21.85	20.57	21.01	20.86	14.9	19.21	17.56	20.31	18.53	17.39
29	SST-R3[Aplysia californica]	15.19	12.73	13.99	16.46	13.21	13.31	12.27	13.31	14.84	14.69	18.58	15.56	17.4	20.12	19.19	16.16	14.2	18.24	16.41	17.92	13.13	13.02	15.13	15.57	15.06	16.72	17.51	15.29	100	37.64	17.89	20	19.09	18.44	18.38	20.7	16.57	15.41	15.8
30	Cg_XP_011450519.2	17.08	13.75	14.47	17.5	14.53	14.63	16.45	14.65	13.4	15.33	17.27	16.84	17.25	22.95	16.26	16.49	15.76	17.45	17.28	19.93	16.45	17.11	17.3	17.63	15.69	18.37	23.49	21.85	37.64	100	19.63	17.48	18.15	17.92	18.41	18.81	17.55	17.55	16.47
31	EKC19941	14.89	16.61	13.83	13.52	14.56	12.54	12.27	16.72	15.56	15.49	15.44	21.78	20.8	21.64	20.17	18.81	15.64	18.12	15.61	19.63	16.51	17.43	18.67	15.85	15.36	19.47	20.67	20.57	17.89	19.63	100	30.08	27.27	21.36	23.69	24.63	20.06	22.19	22.97
32	EKC37857	15.34	16.36	13.65	15.51	15.23	16.36	15.27	12.92	17.86	16.93	18.53	20.39	16.57	24.27	20.56	16.61	12.74	18.64	18.54	21.25	18.66	19.94	18.18	15.07	16.72	18.57	19.73	21.01	20	17.48	30.08	100	27.47	21.64	25.71	23.71	19.78	23.72	22.91
33	Cg_XP_011428314.2	11.27	14.38	13.29	13.98	11.15	13.56	11.74	14.29	13.99	14.34	17.95	19.93	19.19	20.96	22.92	21.05	17.48	21.45	19.6	23.63	17.61	19.24	23.1	19.42	15.49	20.82	23.31	20.86	19.09	18.15	27.27	27.47	100	24.92	26.33	27.66	21.12	19.76	19.82
34	lcl|K1QRX6	13.9	14.37	12.28	13.75	11.52	11.14	11.99	15	14.51	15.62	21.07	19.94	15.41	19.27	19.17	19.49	13.14	17.78	16.43	17.74	16.82	20	16.14	16.36	15.99	19.28	17.94	14.9	18.44	17.92	21.36	21.64	24.92	100	40.76	39.31	29.23	35.92	37.04
35	gnl|Lotgi1|105773	13.17	13.29	16	13.83	15.38	13.65	13.85	15.61	14.58	14.29	16.43	18.43	15.38	18.3	19.62	22.03	13.64	17.61	15.21	17.11	18.39	20.42	18.48	16.34	15.67	18.92	20.27	19.21	18.38	18.41	23.69	25.71	26.33	40.76	100	56.36	32.42	35.35	36.31
36	lcl|K1RNC7	14.1	13.21	15.62	15.43	15.94	15.12	13.56	16.77	15.79	15.48	17.43	18.73	13.64	18.29	18.59	22.04	13.54	16.72	16.14	17.9	16.47	17.26	20.41	18.75	18.24	18.59	20.3	17.56	20.7	18.81	24.63	23.71	27.66	39.31	56.36	100	34.07	35.06	33.9
37	gnl|Lotgi1|153743	13.36	12.42	11.89	12.05	13.64	9.4	11.99	14.11	12.82	11.22	20.56	17.42	14.55	15.24	17.19	14.33	13.77	15.58	16.72	15.64	19.44	17.29	18.37	17.92	15.65	20.67	18.5	20.31	16.57	17.55	20.06	19.78	21.12	29.23	32.42	34.07	100	39.6	37.57
38	gnl|Lotgi1|124239	15.17	13.76	13.78	13.1	13.76	12.13	12.38	16.19	11.33	13.62	18.97	18.24	14.24	18.15	18.77	19.54	14.38	18.27	15.58	17.68	17.89	20	16.1	16.56	15.81	19.93	18.24	18.53	15.41	17.55	22.19	23.72	19.76	35.92	35.35	35.06	39.6	100	55.74
39	lcl|K1PH83	13.36	12.01	13.54	14.09	13.52	13.92	13.15	14.45	12.89	14.19	19.1	17.89	15.38	18.53	18.95	19.74	12.28	17.74	17.5	19.2	18.55	19.23	15.61	18.92	14.73	17.48	18.81	17.39	15.8	16.47	22.97	22.91	19.82	37.04	36.31	33.9	37.57	55.74	100
