# Supplementary material for: Identification of an allatostatin C signaling system in mollusc Aplysia
Source: Sci Rep. 2022 Jan 24;12:1213. doi: 10.1038/s41598-022-05071-8 (PMC8786951; doi:10.1038/s41598-022-05071-8)
Supplement: Supplementary file 8 — Supplementary Table 6. [file 41598_2022_5071_MOESM8_ESM.xlsx]

## Sheet: AstC receptors
Supplementary Table 6. List of AstC receptors from different species used to generate Fig. 6 (NCBI information)
Scientific Name	Description	Reverse blast	query acc.ver	Accession #	% identity	% positives	Acc. Len	alignment length	Query Cover	mismatches	gap opens	q. start	q. end	s. start	s. end	E value	bit score	Max Score	Total Score
Arthropods (12)
Manduca sexta	allatostatin receptor [Manduca sexta]	somatostatin receptor type 2 / allatostatin C receptor	XP_005095139.1	ADX66345.1	48.553	65.92	414	311	0.72	152	3	65	372	40	345	3.09e-101	295	295	295
Bicyclus anynana	somatostatin receptor type 2-like [Bicyclus anynana]	somatostatin receptor type 2 / allatostatin C receptor	XP_005095139.1	XP_023945210.1	45.48	62.71	417	354	0.82	177	6	62	411	36	377	2.32e-102	302	302	302
Lasius niger	somatostatin receptor type 2-like protein [Lasius niger]	somatostatin receptor type 2	XP_005095139.1	KMQ94640.1	46.322	64.03	423	367	0.84	178	6	37	394	15	371	1.57e-107	316	316	316
Melipona quadrifasciata	Somatostatin receptor type 4 [Melipona quadrifasciata]	somatostatin receptor type 2	XP_005095139.1	KOX68412.1	49.568	66.57	615	347	0.78	152	7	62	394	201	538	1.15e-106	320	320	320
Aedes aegypti	somatostatin receptor type 2 [Aedes aegypti]	somatostatin receptor type 2/3/5	XP_005095139.1	XP_021709842.1	46.154	62.96	531	351	0.82	175	4	65	414	117	454	1.51e-95	288	288	288
Drosophila melanogaster	allatostatin C receptor 2, isoform E [Drosophila melanogaster]	allatostatin C receptor /somatostatin receptor type 2/5	XP_005095139.1	NP_001027135.2	43.158	61.32	549	380	0.87	202	4	12	384	93	465	9.26e-98	295	295	295
Drosophila melanogaster	allatostatin C receptor 1 [Drosophila melanogaster]	allatostatin C receptor /somatostatin receptor type 2/5	XP_005095139.1	NP_649040.2	43.659	59.51	483	410	0.92	199	11	7	401	18	410	1.11e-92	280	280	280
Dinothrombium tinctorium	Somatostatin receptor type 1-like protein [Dinothrombium tinctorium]	somatostatin receptor type 2/1	XP_005095139.1	RWS00479.1	46.988	63.61	456	415	0.92	192	10	21	415	7	413	2.8e-116	339	339	339
Trichonephila clavipes	UNVERIFIED_CONTAM: Somatostatin receptor type 5 [Trichonephila clavipes]	somatostatin receptor type 2/1/5	XP_005095139.1	PRD26743.1	47.536	64.35	421	345	0.8	169	4	81	420	69	406	1.09e-106	313	313	313
Araneus ventricosus	Somatostatin receptor type 1 [Araneus ventricosus]	somatostatin receptor type 2/1	XP_005095139.1	GBM44418.1	45.885	62.09	413	401	0.91	190	8	37	424	21	407	3.03e-111	325	325	325
Scylla paramamosain	C-type allatostatin receptor [Scylla paramamosain]	allatostatin C receptor /somatostatin receptor type1/ 2/4/5	XP_005095139.1	QDQ19209.1	44.414	64.85	426	367	0.85	196	4	55	416	38	401	2.38e-98	292	292	292
Cancer borealis	allatostatin C receptor-like protein [Cancer borealis]	allatostatin C receptor /somatostatin receptor type1/ 2/4/5	XP_005095139.1	QCB19934.1	43.367	63.27	426	392	0.91	214	4	27	416	16	401	9.91e-107	314	314	314
Lophotrochozoa (7)
Platynereis dumerilii	allatostatin-C receptor 1 [Platynereis dumerilii]	allatostatin C receptor /somatostatin receptor type 2	XP_005095139.1	AKQ62999.1	50.825	72.94	366	303	0.71	146	2	65	366	28	328	5.14e-114	330	330	330
Mizuhopecten yessoensis	Somatostatin receptor type 2 [Mizuhopecten yessoensis]	allatostatin C receptor /somatostatin receptor type 2	XP_005095139.1	OWF40085.1	54.005	69.25	411	387	0.9	171	4	33	415	16	399	1.06e-146	415	415	415
Mytilus galloprovincialis	somatostatin receptor 2 [Mytilus galloprovincialis]	allatostatin C receptor /somatostatin receptor type 2	XP_005095139.1	VDI15122.1	57.865	74.16	410	356	0.83	148	1	39	392	15	370	5.28e-152	429	429	429
Crassostrea gigas	Somatostatin receptor type 1 [Crassostrea gigas]	allatostatin C receptor /somatostatin receptor type 2	XP_005095139.1	EKC28440.1	54.293	71.72	456	396	0.91	164	6	36	424	28	413	4.6e-154	436	436	436
Pecten maximus	somatostatin receptor type 2-like [Pecten maximus]	allatostatin C receptor /somatostatin receptor type 2	XP_005095139.1	XP_033742197.1	54.19	70.95	438	358	0.83	152	4	71	425	41	389	1.64e-135	388	388	388
Pomacea canaliculata	somatostatin receptor type 2-like [Pomacea canaliculata]	allatostatin C receptor /somatostatin receptor type 2	XP_005095139.1	XP_025114487.1	67.403	79.83	437	362	0.84	113	4	40	396	24	385	9.97e-165	462	462	462
Biomphalaria glabrata	PREDICTED: somatostatin receptor type 2-like [Biomphalaria glabrata]	allatostatin C receptor /somatostatin receptor type 2	XP_005095139.1	XP_013072251.1	71.638	83.13	423	409	0.93	101	4	30	425	17	423	0	598	598	598
Danio (2)
Danio rerio	somatostatin receptor type 2-like [Danio rerio]	somatostatin receptor type 2	XP_005095139.1	XP_005170178.1	38.624	58.99	379	378	0.87	210	7	14	385	3	364	8.46e-80	243	243	243
Danio rerio	somatostatin receptor type 1-like [Danio rerio]	somatostatin receptor type 1	XP_005095139.1	XP_005172275.1	42.907	66.09	371	289	0.67	153	5	70	356	45	323	1.55e-77	237	237	237
Mammals (4)
Rattus norvegicus	somatostatin receptor [Rattus norvegicus]	somatostatin receptor type 2	XP_005095139.1	AAA42165.1	40.634	61.96	369	347	0.77	180	8	46	373	20	359	1.17e-76	234	234	234
Homo sapiens	somatostatin receptor type 5 [Homo sapiens]	somatostatin receptor type 5	XP_005095139.1	NP_001166031.1	39.934	59.74	364	303	0.71	167	7	74	375	51	339	1.86e-68	213	213	213
Homo sapiens	somatostatin receptor type 3 [Homo sapiens]	somatostatin receptor type 3	XP_005095139.1	NP_001042.1	36.721	58.03	418	305	0.71	182	5	48	349	30	326	6.05e-43	147	147	147
Mus musculus	somatostatin receptor [Mus musculus]	Somatostatin receptor 3	XP_005095139.1	AAA40144.1	36.426	57.04	428	291	0.65	167	4	70	349	52	335	1.13e-39	139	139	139
Added for Supplementary Figure 3
Crassostrea virginica	LOW QUALITY PROTEIN: somatostatin receptor type 2-like [Crassostrea virginica]	allatostatin C receptor /somatostatin receptor type 2	XP_005095139.1	XP_022319641.1	53.086	70.86	416	405	0.93	177	7	21	417	3	402	1.35e-149	423	423	423
Mytilus coruscus	ASTC-R [Mytilus coruscus]	allatostatin C receptor /somatostatin receptor type 2	XP_005095139.1	CAC5413925.1	53.283	70.2	411	396	0.9	175	3	39	424	15	410	6.09e-152	429	429	429
Octopus bimaculoides	PREDICTED: somatostatin receptor type 2-like [Octopus bimaculoides]	allatostatin C receptor /somatostatin receptor type 2	XP_005095139.1	XP_014788083.1	51.744	70.35	442	344	0.79	160	3	37	375	29	371	2.55e-127	367	367	367
Platynereis dumerilii	allatostatin-C receptor 1 [Platynereis dumerilii]	allatostatin C receptor /somatostatin receptor type 2	XP_005095139.1	AKQ62999.1	50.825	72.94	366	303	0.71	146	2	65	366	28	328	5.14e-114	330	330	330
Lingula anatina	somatostatin receptor type 2 [Lingula anatina]	allatostatin C receptor /somatostatin receptor type 2	XP_005095139.1	XP_023931368.1	45.758	68.18	449	330	0.76	168	6	45	371	44	365	2.03e-103	306	306	306

## Sheet: Clustal table 
				Supplementary Table 6. List of AstC receptors from different species used to generate Fig. 5B (Clustal Table)
Percent Identity Matrix - created by Clustal2.1		1	2	3	4	5	6	7	8	9	10	11	12	13	14	15	16	17	18	19	20	21	22	23	24	25	26	27
1	Parathyroid	100	14.29	15.34	16.72	17.02	15.28	16.8	15.79	15.89	15.56	19.46	19.19	14.04	15.38	13.76	12.81	13.06	16.44	16.2	16.4	12.99	14.8	16.22	17.27	15.1	15.03	15.11
2	XP_005172275.1_SST-R1_Danio	14.29	100	45.22	50.28	49.85	44.16	44.23	34.36	37.35	37.39	36.73	36.73	36.69	37.15	35.01	36.53	37.2	35.74	35.36	36.31	36.63	36.92	37.89	38.04	36.1	35.28	35.82
3	XP_005170178.1_SST-R2_Danio	15.34	45.22	100	63.29	49.72	46.05	45.92	38.72	36.52	38.53	38.95	39.53	34.43	32.34	35.88	38.39	38.58	38.14	36.44	34.82	37.43	39.94	38.35	38.97	39.94	37.82	36
4	AAA42165.1_SST-R_Rattus	16.72	50.28	63.29	100	53.3	49.72	48.31	41.97	39.31	40.06	38.08	38.37	35.96	37.05	37.75	39.76	39.29	39.94	39.24	36.5	35.96	37.39	36.72	36.18	37.43	37.28	35.51
5	NP_001166031.1_SST-R5_Homo_sapiens	17.02	49.85	49.72	53.3	100	56.67	52.91	37.28	39.22	39.27	38.44	39.04	36.83	35.98	36.26	36.84	37.23	38.87	35.76	34.66	36.28	35.65	35.99	36.12	36.23	34.69	35.12
6	NP_001042.1_SST-R3_Homo_sapiens	15.28	44.16	46.05	49.72	56.67	100	84.38	33.16	35.01	36.16	36.46	37.02	33.6	30.59	31.95	35.9	36.08	34.1	32.71	32.24	30.11	31.87	33.51	33.24	32.15	31.75	33.14
7	AAA40144.1_SST-R_Mus_musculus	16.8	44.23	45.92	48.31	52.91	84.38	100	32.37	34.82	35.67	35.07	35.07	33.25	29.74	31.96	35.13	35.49	32.95	31.2	32.54	29.6	30.52	32.09	32.7	32.43	31.49	32.58
8	RWS00479.1_AstC-R_Dinothrombium_tinctorium	15.79	34.36	38.72	41.97	37.28	33.16	32.37	100	58.03	65.28	50.5	50	46.79	46.96	48.39	51.41	50.38	57.44	55.16	41.85	37.24	42.56	42.82	40.92	44	45.92	44.19
9	PRD26743.1_AstC-R_Trichonephila	15.89	37.35	36.52	39.31	39.22	35.01	34.82	58.03	100	65.84	51.65	51.91	49.75	49.87	49.02	52.63	51.17	55.41	52.64	40.99	39.78	44.35	44.5	44.27	45.38	45.97	46.44
10	GBM44418.1_AstC-R_Araneus_ventricosus	15.56	37.39	38.53	40.06	39.27	36.16	35.67	65.28	65.84	100	50.76	50.76	49.87	50.38	51.74	54.62	53.95	60.7	58.35	41.74	39.02	44.86	43.6	42.09	46.4	46.2	45.84
11	QDQ19209.1_AstC-R_Scylla_paramamosain	19.46	36.73	38.95	38.08	38.44	36.46	35.07	50.5	51.65	50.76	100	94.37	45.93	50.37	49.76	52.16	52.02	54.22	52.84	39.94	37.76	42.51	41.6	40.32	43.54	42.9	41.95
12	QCB19934.1_AstC-R_Cancer_borealis	19.19	36.73	39.53	38.37	39.04	37.02	35.07	50	51.91	50.76	94.37	100	45.43	49.88	48.58	51.91	51.77	53.96	52.35	39.66	38.28	41.98	40.83	40.05	43.27	42.63	42.48
13	NP_649040.2_AstC-R1_Drosophila_melanogaster	14.04	36.69	34.43	35.96	36.83	33.6	33.25	46.79	49.75	49.87	45.93	45.43	100	56.55	54.05	49.5	49.88	54.46	52.05	40	40.62	42.01	41.77	41.6	40.59	41.71	41.85
14	NP_001027135.2_AstC-R2_Drosophila_melanogaster	15.38	37.15	32.34	37.05	35.98	30.59	29.74	46.96	49.87	50.38	50.37	49.88	56.55	100	57.14	57.29	56.25	57.18	49.4	38.89	37.53	41.49	38.33	38.87	40.75	40.6	39.55
15	XP_021709842.1_AstC-R_Aedes_aegypti	13.76	35.01	35.88	37.75	36.26	31.95	31.96	48.39	49.02	51.74	49.76	48.58	54.05	57.14	100	58.72	56.34	60.1	54.13	38.61	37.44	40.45	39.9	38.44	39.9	41.01	40.05
16	ADX66345.1_AstC-R_Manduca	12.81	36.53	38.39	39.76	36.84	35.9	35.13	51.41	52.63	54.62	52.16	51.91	49.5	57.29	58.72	100	87.38	63.16	64.02	39.48	38.75	43.84	40.73	39.67	41.21	41.96	41.98
17	XP_023945210.1_AstC-R_Bicyclus_anynana	13.06	37.2	38.58	39.29	37.23	36.08	35.49	50.38	51.17	53.95	52.02	51.77	49.88	56.25	56.34	87.38	100	62.34	64.53	39.66	37.84	42.08	40.1	39.84	40.58	41.19	42.55
18	KMQ94640.1_AstC-R_Lasius_niger	16.44	35.74	38.14	39.94	38.87	34.1	32.95	57.44	55.41	60.7	54.22	53.96	54.46	57.18	60.1	63.16	62.34	100	84.96	41.67	39.05	44.02	41.58	41.14	43.46	47.21	45.38
19	KOX68412.1_AstC-R_Melipona_quadrifasciata	16.2	35.36	36.44	39.24	35.76	32.71	31.2	55.16	52.64	58.35	52.84	52.35	52.05	49.4	54.13	64.02	64.53	84.96	100	40.92	39.2	43.6	40.29	41.08	42.6	43.65	42.78
20	AKQ62999.1_AstC-R_Platynereis_dumerilii	16.4	36.31	34.82	36.5	34.66	32.24	32.54	41.85	40.99	41.74	39.94	39.66	40	38.89	38.61	39.48	39.66	41.67	40.92	100	43.21	44.51	43.3	45.88	42.47	44.41	42.11
21	XP_033742197.1_AstC-R_Pecten_maximus	12.99	36.63	37.43	35.96	36.28	30.11	29.6	37.24	39.78	39.02	37.76	38.28	40.62	37.53	37.44	38.75	37.84	39.05	39.2	43.21	100	51.62	52.88	53.9	49.75	52.03	49.34
22	VDI15122.1_AstC-R_Mytilus_galloprovincialis	14.8	36.92	39.94	37.39	35.65	31.87	30.52	42.56	44.35	44.86	42.51	41.98	42.01	41.49	40.45	43.84	42.08	44.02	43.6	44.51	51.62	100	61.81	60.35	54.46	54.79	51.55
23	EKC28440.1_AstC-R_Crassostrea_gigas	16.22	37.89	38.35	36.72	35.99	33.51	32.09	42.82	44.5	43.6	41.6	40.83	41.77	38.33	39.9	40.73	40.1	41.58	40.29	43.3	52.88	61.81	100	64.02	54.03	52.66	51.49
24	OWF40085.1_AstC-R_Mizuhopecten_yessoensis	17.27	38.04	38.97	36.18	36.12	33.24	32.7	40.92	44.27	42.09	40.32	40.05	41.6	38.87	38.44	39.67	39.84	41.14	41.08	45.88	53.9	60.35	64.02	100	54.36	51.97	48.21
25	XP_025114487.1_AstC-R_Pomacea_canaliculata	15.1	36.1	39.94	37.43	36.23	32.15	32.43	44	45.38	46.4	43.54	43.27	40.59	40.75	39.9	41.21	40.58	43.46	42.6	42.47	49.75	54.46	54.03	54.36	100	62.47	58.97
26	XP_005095139.1_AstC-R_Aplysia_californica	15.03	35.28	37.82	37.28	34.69	31.75	31.49	45.92	45.97	46.2	42.9	42.63	41.71	40.6	41.01	41.96	41.19	47.21	43.65	44.41	52.03	54.79	52.66	51.97	62.47	100	70.98
27	XP_013072251.1_AstC-R_Biomphalaria_glabrata	15.11	35.82	36	35.51	35.12	33.14	32.58	44.19	46.44	45.84	41.95	42.48	41.85	39.55	40.05	41.98	42.55	45.38	42.78	42.11	49.34	51.55	51.49	48.21	58.97	70.98	100
	Lines highlighted in pink are for Aplysia AstC-R
